# Supplementary material for: What medicines do households keep in their cabinets? Understanding the possession and use of medicines at home and the role of health insurance in Nigeria
Source: PLoS One. 2021 Feb 24;16(2):e0247591. doi: 10.1371/journal.pone.0247591 (PMC7904171; doi:10.1371/journal.pone.0247591)
Supplement: S1 File — Dataset containing variables used for analysis in Excel format. (XLSX) [file pone.0247591.s001.xlsx]

## Sheet: Sheet1
hh_id	ind_id	drug_type	drug_type_other	drug_class	self_reported_use	Self_reported_use_other	correct_drug_match	drug_match_class	med_home	place_obtained	age_group	Quintile_wealth	d_insured	d_chronicdisease	d_married	educ_level	gender	dist_to_clinic	d_treatment	hhsize_cat
1	8	NO MEDICATION IN CABINET							0		1	1	0	0	0	NO EDUCATION	MALE	0.811077	TREATMENT	1
1	9	NO MEDICATION IN CABINET							0		1	1	0	0	0	NO EDUCATION	MALE	0.811077	TREATMENT	1
1	1	NO MEDICATION IN CABINET							0		3	1	0	0	1		MALE	0.811077	TREATMENT	1
1	2	Herbal (Liquid)		HERBAL	PAIN			3	1	other	2	1	0	0	1	NO EDUCATION	FEMALE	0.811077	TREATMENT	1
1	4	NO MEDICATION IN CABINET							0		2	1	0	0	1	NO EDUCATION	FEMALE	0.811077	TREATMENT	1
1	5	NO MEDICATION IN CABINET							0		1	1	0	0	0		MALE	0.811077	TREATMENT	1
1	6	NO MEDICATION IN CABINET							0		1	1	0	0	0	NO EDUCATION	MALE	0.811077	TREATMENT	1
1	3	NO MEDICATION IN CABINET							0		1	1	0	0	0		MALE	0.811077	TREATMENT	1
1	7	NO MEDICATION IN CABINET							0		1	1	0	0	0	NO EDUCATION	MALE	0.811077	TREATMENT	1
2	1	Paracetamol		ANALGESIC	PAIN		1	1	1	ppmv	4	3	1	1	0	NO EDUCATION	MALE	0.802399	TREATMENT	0
2	2	NO MEDICATION IN CABINET							0		2	3	1	0	1	NO EDUCATION	FEMALE	0.802399	TREATMENT	0
2	3	NO MEDICATION IN CABINET							0		1	3	1	0	0	NO EDUCATION	MALE	0.802399	TREATMENT	0
3	6	Vitamin C		VITAMIN&MINERAL	OTHER SPECIFY	FOR BLOOD	1	1	1	ppmv	1	5	0	0	0	NO EDUCATION	FEMALE	0.802399	TREATMENT	1
3	6	Paracetamol		ANALGESIC	PAIN		1	1	1	ppmv	1	5	0	0	0	NO EDUCATION	FEMALE	0.802399	TREATMENT	1
3	1	Multi Vitamin		VITAMIN&MINERAL	OTHER SPECIFY	FOR BLOOD	1	1	1	ppmv	2	5	0	0	1	SECONDARY	MALE	0.802399	TREATMENT	1
3	1	Piroxicam		ANALGESIC	PAIN		1	1	1	ppmv	2	5	0	0	1	SECONDARY	MALE	0.802399	TREATMENT	1
3	1	Ibuprofen		ANALGESIC	PAIN		1	1	1	ppmv	2	5	0	0	1	SECONDARY	MALE	0.802399	TREATMENT	1
3	2	Paracetamol		ANALGESIC	PAIN		1	1	1	ppmv	2	5	0	0	1	PRIMARY	FEMALE	0.802399	TREATMENT	1
3	3	NO MEDICATION IN CABINET							0		1	5	0	0	0	NO EDUCATION	MALE	0.802399	TREATMENT	1
3	4	Paracetamol		ANALGESIC	PAIN		1	1	1	ppmv	1	5	0	0	0	NO EDUCATION	MALE	0.802399	TREATMENT	1
3	4	Vitamin C		VITAMIN&MINERAL	FEBRILE ILLNESS			3	1	ppmv	1	5	0	0	0	NO EDUCATION	MALE	0.802399	TREATMENT	1
3	4	Ampicillin/ ampiclox		ANTIBIOTIC	FEBRILE ILLNESS		1	1	1	ppmv	1	5	0	0	0	NO EDUCATION	MALE	0.802399	TREATMENT	1
3	4	Chloroquine		ANTI-MALARIAL	MALARIA		1	1	1	ppmv	1	5	0	0	0	NO EDUCATION	MALE	0.802399	TREATMENT	1
3	4	Co-Trimoxazole		ANTIBIOTIC	FEBRILE ILLNESS		1	1	1	ppmv	1	5	0	0	0	NO EDUCATION	MALE	0.802399	TREATMENT	1
3	4	Iron fessolate		HAEMATINIC	OTHER SPECIFY	FOR BLOOD	1	1	1	ppmv	1	5	0	0	0	NO EDUCATION	MALE	0.802399	TREATMENT	1
3	5	Co-Trimoxazole		ANTIBIOTIC	FEBRILE ILLNESS		1	1	1	ppmv	1	5	0	0	0	NO EDUCATION	MALE	0.802399	TREATMENT	1
3	5	Ampicillin/ ampiclox		ANTIBIOTIC	FEBRILE ILLNESS		1	1	1	ppmv	1	5	0	0	0	NO EDUCATION	MALE	0.802399	TREATMENT	1
3	5	Paracetamol		ANALGESIC	PAIN		1	1	1	ppmv	1	5	0	0	0	NO EDUCATION	MALE	0.802399	TREATMENT	1
3	5	Chloroquine		ANTI-MALARIAL	MALARIA		1	1	1	ppmv	1	5	0	0	0	NO EDUCATION	MALE	0.802399	TREATMENT	1
3	5	Vitamin C		VITAMIN&MINERAL	FEBRILE ILLNESS			3	1	ppmv	1	5	0	0	0	NO EDUCATION	MALE	0.802399	TREATMENT	1
3	5	Iron fessolate		HAEMATINIC	OTHER SPECIFY	FOR BLOOD	1	1	1	ppmv	1	5	0	0	0	NO EDUCATION	MALE	0.802399	TREATMENT	1
4	1	NO MEDICATION IN CABINET							0		4	1	0	1	0	NO EDUCATION	FEMALE	0.821226	TREATMENT	0
5	1	Paracetamol		ANALGESIC	PAIN		1	1	1	ppmv	3	5	0	0	1	PRIMARY	FEMALE	0.717031	TREATMENT	1
5	1	Piroxicam		ANALGESIC	PAIN		1	1	1	ppmv	3	5	0	0	1	PRIMARY	FEMALE	0.717031	TREATMENT	1
5	2	NO MEDICATION IN CABINET							0		2	5	0	0	0	SECONDARY	MALE	0.717031	TREATMENT	1
5	3	NO MEDICATION IN CABINET							0		2	5	0	0	0	SECONDARY	MALE	0.717031	TREATMENT	1
5	4	Paracetamol		ANALGESIC	PAIN		1	1	1	ppmv	3	5	0	0	1	NO EDUCATION	FEMALE	0.717031	TREATMENT	1
5	4	Iron fessolate		HAEMATINIC	OTHER SPECIFY	FOR BLOOD	1	1	1	ppmv	3	5	0	0	1	NO EDUCATION	FEMALE	0.717031	TREATMENT	1
5	5	OTHER SPECIFY	vitamin or mineral	VITAMIN&MINERAL	OTHER SPECIFY	DYSENTARY	0	2	1	other	2	5	0	0	0	SECONDARY	FEMALE	0.717031	TREATMENT	1
5	6	Herbal (Liquid)		HERBAL	OTHER SPECIFY	DYSENTARY		3	1	other	1	5	0	0	0	PRIMARY	FEMALE	0.717031	TREATMENT	1
5	7	Paracetamol		ANALGESIC	PAIN		1	1	1	ppmv	3	5	0	0	1	NO EDUCATION	FEMALE	0.717031	TREATMENT	1
5	8	NO MEDICATION IN CABINET							0		2	5	0	0	0	PRIMARY	MALE	0.717031	TREATMENT	1
5	9	NO MEDICATION IN CABINET							0		2	5	0	0	0	SECONDARY	MALE	0.717031	TREATMENT	1
5	10	NO MEDICATION IN CABINET							0		1	5	0	0	0	SECONDARY	MALE	0.717031	TREATMENT	1
5	11	Herbal (Liquid)		HERBAL	OTHER SPECIFY	DYSENTARY		3	1	other	1	5	0	0	0	SECONDARY	FEMALE	0.717031	TREATMENT	1
5	12	NO MEDICATION IN CABINET							0		1	5	0	0	0	PRIMARY	FEMALE	0.717031	TREATMENT	1
6	4	Paracetamol		ANALGESIC	PAIN		1	1	1	ppmv	1	4	0	0	0	SECONDARY	FEMALE	0.578495	TREATMENT	1
6	7	NO MEDICATION IN CABINET							0		1	4	0	0	0	NO EDUCATION	FEMALE	0.578495	TREATMENT	1
6	1	NO MEDICATION IN CABINET							0		3	4	1	0	1	SECONDARY	MALE	0.578495	TREATMENT	1
6	2	Co-Trimoxazole		ANTIBIOTIC	FEBRILE ILLNESS		1	1	1	private	2	4	0	1	1	PRIMARY	FEMALE	0.578495	TREATMENT	1
6	2	Ampicillin/ ampiclox		ANTIBIOTIC	PAIN		0	2	1	private	2	4	0	1	1	PRIMARY	FEMALE	0.578495	TREATMENT	1
6	2	Paracetamol		ANALGESIC	PAIN		1	1	1	ppmv	2	4	0	1	1	PRIMARY	FEMALE	0.578495	TREATMENT	1
6	2	Ampicillin/ ampiclox		ANTIBIOTIC	PAIN		0	2	1	private	2	4	0	1	1	PRIMARY	FEMALE	0.578495	TREATMENT	1
6	2	ACT Artesemin Combinatin Therapy		ANTI-MALARIAL	FEBRILE ILLNESS		1	1	1	private	2	4	0	1	1	PRIMARY	FEMALE	0.578495	TREATMENT	1
6	2	Metronidazole / Flagyl		ANTIBIOTIC	FEBRILE ILLNESS		1	1	1	private	2	4	0	1	1	PRIMARY	FEMALE	0.578495	TREATMENT	1
6	2	Iron fessolate		HAEMATINIC	FEBRILE ILLNESS			3	1	private	2	4	0	1	1	PRIMARY	FEMALE	0.578495	TREATMENT	1
6	2	Piroxicam		ANALGESIC	FEBRILE ILLNESS			3	1	private	2	4	0	1	1	PRIMARY	FEMALE	0.578495	TREATMENT	1
6	3	Chloramphenicol		ANTIBIOTIC	PAIN		0	2	1	ppmv	1	4	0	0	0	SECONDARY	FEMALE	0.578495	TREATMENT	1
6	3	Paracetamol		ANALGESIC	PAIN		1	1	1	ppmv	1	4	0	0	0	SECONDARY	FEMALE	0.578495	TREATMENT	1
6	3	Chloramphenicol		ANTIBIOTIC	PAIN		0	2	1	ppmv	1	4	0	0	0	SECONDARY	FEMALE	0.578495	TREATMENT	1
6	5	Paracetamol		ANALGESIC	PAIN		1	1	1	ppmv	1	4	0	0	0	PRIMARY	MALE	0.578495	TREATMENT	1
6	6	Paracetamol		ANALGESIC	PAIN		1	1	1	ppmv	1	4	0	0	0	PRIMARY	MALE	0.578495	TREATMENT	1
7	1	NO MEDICATION IN CABINET							0		2	3	0	0	1	TERTIARY	MALE	0.583171	TREATMENT	0
7	2	NO MEDICATION IN CABINET							0		2	3	0	0	1	SECONDARY	FEMALE	0.583171	TREATMENT	0
7	3	NO MEDICATION IN CABINET							0		1	3	0	0	0	NO EDUCATION	FEMALE	0.583171	TREATMENT	0
7	4	Paracetamol		ANALGESIC	FEBRILE ILLNESS		1	1	1	ppmv	1	3	0	0	0	NO EDUCATION	MALE	0.583171	TREATMENT	0
8	1	Herbal (Liquid)		HERBAL	PAIN			3	1	other	3	5	0	0	1	NO EDUCATION	MALE	0.587663	TREATMENT	1
8	1	Herbal (Powder)		HERBAL	PAIN			3	1	other	3	5	0	0	1	NO EDUCATION	MALE	0.587663	TREATMENT	1
8	2	Vitamin C		VITAMIN&MINERAL	PAIN		0	2	1	ppmv	3	5	0	0	1	NO EDUCATION	FEMALE	0.587663	TREATMENT	1
8	2	Vitamin B		VITAMIN&MINERAL	PAIN		0	2	1	ppmv	3	5	0	0	1	NO EDUCATION	FEMALE	0.587663	TREATMENT	1
8	2	Paracetamol		ANALGESIC	PAIN		1	1	1	ppmv	3	5	0	0	1	NO EDUCATION	FEMALE	0.587663	TREATMENT	1
8	2	Multi Vitamin		VITAMIN&MINERAL	PAIN		0	2	1	ppmv	3	5	0	0	1	NO EDUCATION	FEMALE	0.587663	TREATMENT	1
8	3	NO MEDICATION IN CABINET							0		2	5	0	0	1	SECONDARY	MALE	0.587663	TREATMENT	1
8	4	NO MEDICATION IN CABINET							0		2	5	1	0	1	SECONDARY	FEMALE	0.587663	TREATMENT	1
8	5	Paracetamol		ANALGESIC	FEBRILE ILLNESS		1	1	1	ppmv	1	5	0	0		SECONDARY	FEMALE	0.587663	TREATMENT	1
8	6	NO MEDICATION IN CABINET							0		1	5	0	0	0	NO EDUCATION	MALE	0.587663	TREATMENT	1
9	1	Herbal (Liquid)		HERBAL	OTHER SPECIFY	CONVOLSION		3	1	other	4	1	0	0	1		MALE	0.597861	TREATMENT	0
9	2	NO MEDICATION IN CABINET							0		3	1	0	1	1	NO EDUCATION	FEMALE	0.597861	TREATMENT	0
9	3	NO MEDICATION IN CABINET							0		1	1	0	0	0	PRIMARY	MALE	0.597861	TREATMENT	0
10	1	NO MEDICATION IN CABINET							0		3	2	1	0	1	PRIMARY	MALE	0.568535	TREATMENT	0
10	2	Cough Syrup		EXPECTORANT	OTHER SPECIFY	COUGH	1	1	1	other	3	2	1	1	1	NO EDUCATION	FEMALE	0.568535	TREATMENT	0
10	3	Iron fessolate		HAEMATINIC	OTHER SPECIFY	BLOOD SUPPLEMENT	1	1	1	ppmv	1	2	0	0	0	PRIMARY	MALE	0.568535	TREATMENT	0
10	3	Paracetamol		ANALGESIC	FEBRILE ILLNESS		1	1	1	ppmv	1	2	0	0	0	PRIMARY	MALE	0.568535	TREATMENT	0
10	3	OTHER SPECIFY	vitamin or mineral	VITAMIN&MINERAL	OTHER SPECIFY	VOMITTING	0	2	1	ppmv	1	2	0	0	0	PRIMARY	MALE	0.568535	TREATMENT	0
11	1	NO MEDICATION IN CABINET							0		3	4	0	0	1	TERTIARY	MALE	0.577648	TREATMENT	0
11	2	Paracetamol		ANALGESIC	PAIN		1	1	1	ppmv	3	4	0	0	1	PRIMARY	FEMALE	0.577648	TREATMENT	0
11	3	NO MEDICATION IN CABINET							0		2	4	0	0	0	SECONDARY	MALE	0.577648	TREATMENT	0
12	1	Herbal (Liquid)		HERBAL	MALARIA			3	1	other	4	4	1	0	1	NO EDUCATION	MALE	0.578495	TREATMENT	0
12	1	Ibuprofen		ANALGESIC	PAIN		1	1	1	ppmv	4	4	1	0	1	NO EDUCATION	MALE	0.578495	TREATMENT	0
12	2	OTHER SPECIFY	vitamin or mineral	VITAMIN&MINERAL	HYPERTENSION		0	2	1	public	3	4	1	1	1	NO EDUCATION	FEMALE	0.578495	TREATMENT	0
12	2	Nifedipine / Adalat / Procardia / Nifelat		ANTI-HYPERTENSIVE	HYPERTENSION		1	1	1	public	3	4	1	1	1	NO EDUCATION	FEMALE	0.578495	TREATMENT	0
12	2	Vasoprin		ANTI-HYPERTENSIVE	HYPERTENSION		1	1	1	public	3	4	1	1	1	NO EDUCATION	FEMALE	0.578495	TREATMENT	0
12	3	NO MEDICATION IN CABINET							0		1	4	1	0	0	PRIMARY	FEMALE	0.578495	TREATMENT	0
13	1	Diclofenac		ANALGESIC	PAIN		1	1	1	ppmv	4	1	0	1	0	NO EDUCATION	FEMALE	0.561312	TREATMENT	0
14	1	OTHER SPECIFY	vitamin or mineral	VITAMIN&MINERAL	INJURY		1	1	1	ppmv	4	2	0	1	0	NO EDUCATION	FEMALE	0.552506	TREATMENT	0
14	1	Vitamin B		VITAMIN&MINERAL	INJURY		1	1	1	ppmv	4	2	0	1	0	NO EDUCATION	FEMALE	0.552506	TREATMENT	0
14	1	Multi Vitamin		VITAMIN&MINERAL	INJURY		1	1	1	ppmv	4	2	0	1	0	NO EDUCATION	FEMALE	0.552506	TREATMENT	0
14	2	NO MEDICATION IN CABINET							0		1	2	0	0	0	SECONDARY	MALE	0.552506	TREATMENT	0
14	3	NO MEDICATION IN CABINET							0		1	2	0	0	0	SECONDARY	FEMALE	0.552506	TREATMENT	0
14	4	Artesunate		ANTI-MALARIAL	FEBRILE ILLNESS		1	1	1	public	1	2	1	0	0	NO EDUCATION	FEMALE	0.552506	TREATMENT	0
15	1	Paracetamol		ANALGESIC	PAIN		1	1	1	ppmv	3	5	1	0	1	SECONDARY	MALE	0.630839	TREATMENT	1
15	2	Paracetamol		ANALGESIC	PAIN		1	1	1	ppmv	2	5	1	1	0	SECONDARY	MALE	0.630839	TREATMENT	1
15	3	Paracetamol		ANALGESIC	PAIN		1	1	1	ppmv	2	5	1	0	0	SECONDARY	MALE	0.630839	TREATMENT	1
15	4	Paracetamol		ANALGESIC	PAIN		1	1	1	ppmv	1	5	1	0	0	PRIMARY	FEMALE	0.630839	TREATMENT	1
15	5	Paracetamol		ANALGESIC	PAIN		1	1	1	ppmv	1	5	1	0	0	PRIMARY	MALE	0.630839	TREATMENT	1
15	6	Paracetamol		ANALGESIC	PAIN		1	1	1	ppmv	1	5	1	0	0	PRIMARY	MALE	0.630839	TREATMENT	1
16	1	Paracetamol		ANALGESIC	PAIN		1	1	1	ppmv	4	1	1	1	0		MALE	0.586844	TREATMENT	0
16	1	Herbal (Liquid)		HERBAL	OTHER SPECIFY	EYE PROBLEM		3	1	ppmv	4	1	1	1	0		MALE	0.586844	TREATMENT	0
17	1	NO MEDICATION IN CABINET							0		2	4	0	1	1	SECONDARY	MALE	0.530545	TREATMENT	0
17	2	Paracetamol		ANALGESIC	PAIN		1	1	1	ppmv	2	4	0	0	1	PRIMARY	FEMALE	0.530545	TREATMENT	0
17	2	Chlorphenyramine		ANTI-HISTAMINE	OTHER SPECIFY	RUNING NOSE	1	1	1	ppmv	2	4	0	0	1	PRIMARY	FEMALE	0.530545	TREATMENT	0
17	3	Vitamin C		VITAMIN&MINERAL	OTHER SPECIFY	RUNING NOSE	1	1	1	ppmv	1	4	0	0	0	PRIMARY	MALE	0.530545	TREATMENT	0
17	3	ACT Artesemin Combinatin Therapy		ANTI-MALARIAL	MALARIA		1	1	1	ppmv	1	4	0	0	0	PRIMARY	MALE	0.530545	TREATMENT	0
17	3	Chlorphenyramine		ANTI-HISTAMINE	OTHER SPECIFY	RUNING NOSE	1	1	1	ppmv	1	4	0	0	0	PRIMARY	MALE	0.530545	TREATMENT	0
17	3	Co-Trimoxazole		ANTIBIOTIC	MALARIA		0	2	1	ppmv	1	4	0	0	0	PRIMARY	MALE	0.530545	TREATMENT	0
17	3	Vitamin B		VITAMIN&MINERAL	MALARIA			3	1	ppmv	1	4	0	0	0	PRIMARY	MALE	0.530545	TREATMENT	0
17	4	NO MEDICATION IN CABINET							0		1	4	0	0	0	NO EDUCATION	FEMALE	0.530545	TREATMENT	0
17	5	NO MEDICATION IN CABINET							0		1	4	0	0	0	NO EDUCATION	MALE	0.530545	TREATMENT	0
18	1	Paracetamol		ANALGESIC	PAIN		1	1	1	ppmv	4	4	0	1	1	NO EDUCATION	MALE	0.605226	TREATMENT	0
18	1	Herbal (Liquid)		HERBAL	MALARIA			3	1	other	4	4	0	1	1	NO EDUCATION	MALE	0.605226	TREATMENT	0
18	1	Herbal (Powder)		HERBAL	MALARIA			3	1	other	4	4	0	1	1	NO EDUCATION	MALE	0.605226	TREATMENT	0
18	2	Paracetamol		ANALGESIC	PAIN		1	1	1	ppmv	3	4	1	1	1	NO EDUCATION	FEMALE	0.605226	TREATMENT	0
18	3	Paracetamol		ANALGESIC	PAIN		1	1	1	ppmv	2	4	1	0	0	SECONDARY	MALE	0.605226	TREATMENT	0
19	1	NO MEDICATION IN CABINET							0		3	4	0	0	1	SECONDARY	MALE	0.559437	TREATMENT	0
19	2	Herbal (Liquid)		HERBAL	OTHER SPECIFY	PILE		3	1	other	2	4	0	0	1	PRIMARY	FEMALE	0.559437	TREATMENT	0
19	3	Herbal (Liquid)		HERBAL	OTHER SPECIFY	PILE		3	1	other	1	4	0	0	0	NO EDUCATION	FEMALE	0.559437	TREATMENT	0
19	4	Amoxicillin		ANTIBIOTIC	FEBRILE ILLNESS		1	1	1	ppmv	1	4	0	0	0	NO EDUCATION	FEMALE	0.559437	TREATMENT	0
19	4	Paracetamol		ANALGESIC	FEBRILE ILLNESS		1	1	1	ppmv	1	4	0	0	0	NO EDUCATION	FEMALE	0.559437	TREATMENT	0
19	4	Herbal (Liquid)		HERBAL	OTHER SPECIFY	PILE		3	1	other	1	4	0	0	0	NO EDUCATION	FEMALE	0.559437	TREATMENT	0
19	4	Vitamin C		VITAMIN&MINERAL	OTHER SPECIFY	RUNNING NOSE	1	1	1	ppmv	1	4	0	0	0	NO EDUCATION	FEMALE	0.559437	TREATMENT	0
20	1	Iron fessolate		HAEMATINIC	PAIN		0	2	1	ppmv	4	1	0	0	0	NO EDUCATION	FEMALE	0.64732	TREATMENT	0
20	1	Sulphadoxine		ANTIBIOTIC	MALARIA		0	2	1	ppmv	4	1	0	0	0	NO EDUCATION	FEMALE	0.64732	TREATMENT	0
20	1	Paracetamol		ANALGESIC	PAIN		1	1	1	ppmv	4	1	0	0	0	NO EDUCATION	FEMALE	0.64732	TREATMENT	0
20	2	Iron fessolate		HAEMATINIC	PAIN		0	2	1	ppmv	1	1	0	0	0	SECONDARY	FEMALE	0.64732	TREATMENT	0
20	2	Paracetamol		ANALGESIC	PAIN		1	1	1	ppmv	1	1	0	0	0	SECONDARY	FEMALE	0.64732	TREATMENT	0
21	1	NO MEDICATION IN CABINET							0		3	4	0	0	0	SECONDARY	MALE	0.666991	TREATMENT	0
22	1	Metronidazole / Flagyl		ANTIBIOTIC	DON'T KNOW			3	1	ppmv	4	1	0	1	1		MALE	0.632804	TREATMENT	0
22	1	OTHER SPECIFY	vitamin or mineral	VITAMIN&MINERAL	DON'T KNOW			3	1	other	4	1	0	1	1		MALE	0.632804	TREATMENT	0
22	1	Amoxicillin		ANTIBIOTIC	DON'T KNOW			3	1	ppmv	4	1	0	1	1		MALE	0.632804	TREATMENT	0
22	1	Herbal (Powder)		HERBAL	OTHER SPECIFY	FOR URETHRITIS		3	1	ppmv	4	1	0	1	1		MALE	0.632804	TREATMENT	0
22	1	OTHER SPECIFY	vitamin or mineral	VITAMIN&MINERAL	DON'T KNOW			3	1	ppmv	4	1	0	1	1		MALE	0.632804	TREATMENT	0
22	1	Vitamin C		VITAMIN&MINERAL	OTHER SPECIFY	FOR BLOOD	1	1	1	ppmv	4	1	0	1	1		MALE	0.632804	TREATMENT	0
22	1	ACT Artesemin Combinatin Therapy		ANTI-MALARIAL	DON'T KNOW			3	1	ppmv	4	1	0	1	1		MALE	0.632804	TREATMENT	0
22	1	Ibuprofen		ANALGESIC	DON'T KNOW			3	1	ppmv	4	1	0	1	1		MALE	0.632804	TREATMENT	0
22	2	Paracetamol		ANALGESIC	PAIN		1	1	1	ppmv	3	1	0	1	1	NO EDUCATION	FEMALE	0.632804	TREATMENT	0
22	3	NO MEDICATION IN CABINET							0		2	1	0	0	1	NO EDUCATION	FEMALE	0.632804	TREATMENT	0
22	4	NO MEDICATION IN CABINET							0		1	1	0	0	0	NO EDUCATION	MALE	0.632804	TREATMENT	0
22	5	Paracetamol		ANALGESIC	PAIN		1	1	1	ppmv	1	1	0	0	0	NO EDUCATION	FEMALE	0.632804	TREATMENT	0
23	6	Vitamin C		VITAMIN&MINERAL	FEBRILE ILLNESS			3	1	public	1	5	0	0	0	NO EDUCATION	MALE	0.688212	TREATMENT	1
23	6	Amoxicillin		ANTIBIOTIC	FEBRILE ILLNESS		1	1	1	public	1	5	0	0	0	NO EDUCATION	MALE	0.688212	TREATMENT	1
23	6	ACT Artesemin Combinatin Therapy		ANTI-MALARIAL	FEBRILE ILLNESS		1	1	1	public	1	5	0	0	0	NO EDUCATION	MALE	0.688212	TREATMENT	1
23	6	Multi Vitamin		VITAMIN&MINERAL	FEBRILE ILLNESS			3	1	public	1	5	0	0	0	NO EDUCATION	MALE	0.688212	TREATMENT	1
23	6	Cough Syrup		EXPECTORANT	FEBRILE ILLNESS		0	2	1	public	1	5	0	0	0	NO EDUCATION	MALE	0.688212	TREATMENT	1
23	1	NO MEDICATION IN CABINET							0		3	5	0	0	1	SECONDARY	MALE	0.688212	TREATMENT	1
23	2	NO MEDICATION IN CABINET							0		3	5	0	0	1	SECONDARY	FEMALE	0.688212	TREATMENT	1
23	3	NO MEDICATION IN CABINET							0		1	5	0	0	0	PRIMARY	FEMALE	0.688212	TREATMENT	1
23	4	NO MEDICATION IN CABINET							0		1	5	0	0	0	PRIMARY	FEMALE	0.688212	TREATMENT	1
23	5	NO MEDICATION IN CABINET							0		1	5	0	0	0	NO EDUCATION	FEMALE	0.688212	TREATMENT	1
24	1	Hydrochloorthiazide / Moduretic / Bonduretic		ANTI-HYPERTENSIVE	HYPERTENSION		1	1	1	public	3	5	1	1	1	TERTIARY	MALE	0.668087	TREATMENT	0
24	1	Vasoprin		ANTI-HYPERTENSIVE	HYPERTENSION		1	1	1	public	3	5	1	1	1	TERTIARY	MALE	0.668087	TREATMENT	0
24	1	Paracetamol		ANALGESIC	PAIN		1	1	1	ppmv	3	5	1	1	1	TERTIARY	MALE	0.668087	TREATMENT	0
24	1	Ibuprofen		ANALGESIC	HYPERTENSION		0	2	1	public	3	5	1	1	1	TERTIARY	MALE	0.668087	TREATMENT	0
24	1	Nifedipine / Adalat / Procardia / Nifelat		ANTI-HYPERTENSIVE	HYPERTENSION		1	1	1	public	3	5	1	1	1	TERTIARY	MALE	0.668087	TREATMENT	0
25	1	Chloramphenicol		ANTIBIOTIC	OTHER SPECIFY	for eye problem	1	1	1	public	4	1	1	1	1	NO EDUCATION	MALE	0.687977	TREATMENT	0
25	1	Herbal (Powder)		HERBAL	PAIN			3	1	other	4	1	1	1	1	NO EDUCATION	MALE	0.687977	TREATMENT	0
25	2	Blood tonic		HAEMATINIC	OTHER SPECIFY	for blood	1	1	1	ppmv	2	1	0	0	1	NO EDUCATION	FEMALE	0.687977	TREATMENT	0
25	2	Paracetamol		ANALGESIC	PAIN		1	1	1	ppmv	2	1	0	0	1	NO EDUCATION	FEMALE	0.687977	TREATMENT	0
26	5	NO MEDICATION IN CABINET							0		1	2	0	0	0	PRIMARY	FEMALE	0.659477	TREATMENT	0
26	1	Multi Vitamin		VITAMIN&MINERAL	OTHER SPECIFY	FOR BLOOD	1	1	1	public	4	2	1	0	1		MALE	0.659477	TREATMENT	0
26	1	Paracetamol		ANALGESIC	PAIN		1	1	1	public	4	2	1	0	1		MALE	0.659477	TREATMENT	0
26	1	OTHER SPECIFY	vitamin or mineral	VITAMIN&MINERAL	DON'T KNOW			3	1	public	4	2	1	0	1		MALE	0.659477	TREATMENT	0
26	2	Metformin		ANTI-DIABETIC	HYPERTENSION		0	2	1	public	4	2	1	1	1	NO EDUCATION	FEMALE	0.659477	TREATMENT	0
26	2	OTHER SPECIFY	vitamin or mineral	VITAMIN&MINERAL	HYPERTENSION		0	2	1	public	4	2	1	1	1	NO EDUCATION	FEMALE	0.659477	TREATMENT	0
26	3	Paracetamol		ANALGESIC	PAIN		1	1	1	ppmv	1	2	1	0	0	NO EDUCATION	MALE	0.659477	TREATMENT	0
26	4	Paracetamol		ANALGESIC	PAIN		1	1	1	ppmv	1	2	0	0	0	NO EDUCATION	FEMALE	0.659477	TREATMENT	0
27	1	Blood tonic		HAEMATINIC	OTHER SPECIFY	BLOOD PURIFY	1	1	1	ppmv	3	4	1	1	1	PRIMARY	MALE	0.678275	TREATMENT	0
27	2	Blood tonic		HAEMATINIC	OTHER SPECIFY	BLOOD PURIFY	1	1	1	ppmv	2	4	1	0	1	PRIMARY	FEMALE	0.678275	TREATMENT	0
27	3	Blood tonic		HAEMATINIC	OTHER SPECIFY	BLOOD PURIFY	1	1	1	ppmv	1	4	1	0	0	PRIMARY	MALE	0.678275	TREATMENT	0
27	4	Amoxicillin		ANTIBIOTIC	MALARIA		0	2	1	ppmv	1	4	1	0	0	NO EDUCATION	FEMALE	0.678275	TREATMENT	0
27	4	Blood tonic		HAEMATINIC	OTHER SPECIFY	BLOOD PURIFY	0	2	1	ppmv	1	4	1	0	0	NO EDUCATION	FEMALE	0.678275	TREATMENT	0
27	4	ACT Artesemin Combinatin Therapy		ANTI-MALARIAL	MALARIA		1	1	1	ppmv	1	4	1	0	0	NO EDUCATION	FEMALE	0.678275	TREATMENT	0
28	5	Vitamin C		VITAMIN&MINERAL	FEBRILE ILLNESS			3	1	ppmv	1	3	0	0	0	NO EDUCATION	MALE	0.665765	TREATMENT	0
28	5	Paracetamol		ANALGESIC	FEBRILE ILLNESS		1	1	1	ppmv	1	3	0	0	0	NO EDUCATION	MALE	0.665765	TREATMENT	0
28	5	Herbal (Liquid)		HERBAL	MALARIA			3	1	other	1	3	0	0	0	NO EDUCATION	MALE	0.665765	TREATMENT	0
28	1	Ibuprofen		ANALGESIC	PAIN		1	1	1	ppmv	2	3	0	0	1	SECONDARY	MALE	0.665765	TREATMENT	0
28	1	Herbal (Liquid)		HERBAL	MALARIA			3	1	other	2	3	0	0	1	SECONDARY	MALE	0.665765	TREATMENT	0
28	1	OTHER SPECIFY	vitamin or mineral	VITAMIN&MINERAL	PAIN		0	2	1	ppmv	2	3	0	0	1	SECONDARY	MALE	0.665765	TREATMENT	0
28	2	Herbal (Liquid)		HERBAL	MALARIA			3	1	other	2	3	1	0	1	SECONDARY	FEMALE	0.665765	TREATMENT	0
28	3	Herbal (Liquid)		HERBAL	MALARIA			3	1	other	1	3	0	0	0	NO EDUCATION	FEMALE	0.665765	TREATMENT	0
28	4	Herbal (Liquid)		HERBAL	MALARIA			3	1	other	1	3	0	0	0	NO EDUCATION	FEMALE	0.665765	TREATMENT	0
29	1	Paracetamol		ANALGESIC	PAIN		1	1	1	ppmv	4	2	1	0	0		MALE	0.653045	TREATMENT	0
29	1	Herbal (Powder)		HERBAL	DIARRHOEA			3	1	other	4	2	1	0	0		MALE	0.653045	TREATMENT	0
29	1	Metronidazole / Flagyl		ANTIBIOTIC	DIARRHOEA		1	1	1	ppmv	4	2	1	0	0		MALE	0.653045	TREATMENT	0
29	1	Vitamin C		VITAMIN&MINERAL	DON'T KNOW			3	1	ppmv	4	2	1	0	0		MALE	0.653045	TREATMENT	0
29	1	Ibuprofen		ANALGESIC	PAIN		1	1	1	ppmv	4	2	1	0	0		MALE	0.653045	TREATMENT	0
30	8	NO MEDICATION IN CABINET							0		2	5	0	0	1	SECONDARY	FEMALE	0.672932	TREATMENT	1
30	9	Paracetamol		ANALGESIC	OTHER SPECIFY	RESPIRATORY DISEASE	0	2	1	public	1	5	1	0	0	NO EDUCATION	MALE	0.672932	TREATMENT	1
30	9	Vitamin C		VITAMIN&MINERAL	OTHER SPECIFY	RESPIRATORY DISEASE		3	1	public	1	5	1	0	0	NO EDUCATION	MALE	0.672932	TREATMENT	1
30	9	Erythromycin		ANTIBIOTIC	OTHER SPECIFY	RESPIRATORY DISEASE	1	1	1	public	1	5	1	0	0	NO EDUCATION	MALE	0.672932	TREATMENT	1
30	1	Paracetamol		ANALGESIC	FEBRILE ILLNESS		1	1	1	public	4	5	1	1	1	PRIMARY	MALE	0.672932	TREATMENT	1
30	1	OTHER SPECIFY	vitamin or mineral	VITAMIN&MINERAL	FEBRILE ILLNESS			3	1	ppmv	4	5	1	1	1	PRIMARY	MALE	0.672932	TREATMENT	1
30	1	Herbal (Powder)		HERBAL	FEBRILE ILLNESS			3	1	other	4	5	1	1	1	PRIMARY	MALE	0.672932	TREATMENT	1
30	1	Vitamin B		VITAMIN&MINERAL	FEBRILE ILLNESS			3	1	public	4	5	1	1	1	PRIMARY	MALE	0.672932	TREATMENT	1
30	2	Multi Vitamin		VITAMIN&MINERAL	PAIN		0	2	1	public	3	5	1	1	1	PRIMARY	FEMALE	0.672932	TREATMENT	1
30	2	OTHER SPECIFY	vitamin or mineral	VITAMIN&MINERAL	PAIN		0	2	1	other	3	5	1	1	1	PRIMARY	FEMALE	0.672932	TREATMENT	1
30	2	Paracetamol		ANALGESIC	PAIN		1	1	1	public	3	5	1	1	1	PRIMARY	FEMALE	0.672932	TREATMENT	1
30	3	NO MEDICATION IN CABINET							0		2	5	0	0	1	SECONDARY	MALE	0.672932	TREATMENT	1
30	4	NO MEDICATION IN CABINET							0		2	5	1	0	0	SECONDARY	FEMALE	0.672932	TREATMENT	1
30	5	NO MEDICATION IN CABINET							0		2	5	0	0	0	SECONDARY	MALE	0.672932	TREATMENT	1
30	6	NO MEDICATION IN CABINET							0		1	5	1	0	0	NO EDUCATION	FEMALE	0.672932	TREATMENT	1
30	7	NO MEDICATION IN CABINET							0		1	5	1	0	0	NO EDUCATION	FEMALE	0.672932	TREATMENT	1
31	7	Vitamin C		VITAMIN&MINERAL	SKIN PROBLEM		0	2	1	ppmv	1	5	1	0	1	NO EDUCATION	FEMALE	0.665765	TREATMENT	1
31	7	OTHER SPECIFY	vitamin or mineral	VITAMIN&MINERAL	SKIN PROBLEM		0	2	1	ppmv	1	5	1	0	1	NO EDUCATION	FEMALE	0.665765	TREATMENT	1
31	7	Cough Syrup		EXPECTORANT	OTHER SPECIFY	COUGH	1	1	1	ppmv	1	5	1	0	1	NO EDUCATION	FEMALE	0.665765	TREATMENT	1
31	7	Paracetamol		ANALGESIC	FEBRILE ILLNESS		1	1	1	ppmv	1	5	1	0	1	NO EDUCATION	FEMALE	0.665765	TREATMENT	1
31	7	Blood tonic		HAEMATINIC	OTHER SPECIFY	BLOOD PURIFY	1	1	1	ppmv	1	5	1	0	1	NO EDUCATION	FEMALE	0.665765	TREATMENT	1
31	7	Ampicillin/ ampiclox		ANTIBIOTIC	SKIN PROBLEM			3	1	ppmv	1	5	1	0	1	NO EDUCATION	FEMALE	0.665765	TREATMENT	1
31	1	Multi Vitamin		VITAMIN&MINERAL	OTHER SPECIFY	BLOOD PURIFY	1	1	1	ppmv	3	5	1	1	1	TERTIARY	MALE	0.665765	TREATMENT	1
31	1	Co-Trimoxazole		ANTIBIOTIC	OTHER SPECIFY	COUGH	1	1	1	ppmv	3	5	1	1	1	TERTIARY	MALE	0.665765	TREATMENT	1
31	1	Diclofenac		ANALGESIC	PAIN		1	1	1	ppmv	3	5	1	1	1	TERTIARY	MALE	0.665765	TREATMENT	1
31	1	Herbal (Liquid)		HERBAL	MALARIA			3	1	other	3	5	1	1	1	TERTIARY	MALE	0.665765	TREATMENT	1
31	1	Paracetamol		ANALGESIC	PAIN		1	1	1	ppmv	3	5	1	1	1	TERTIARY	MALE	0.665765	TREATMENT	1
31	1	Folic Acid		HAEMATINIC	FEBRILE ILLNESS			3	1	ppmv	3	5	1	1	1	TERTIARY	MALE	0.665765	TREATMENT	1
31	1	Herbal (Powder)		HERBAL	OTHER SPECIFY	DYSENTARY		3	1	other	3	5	1	1	1	TERTIARY	MALE	0.665765	TREATMENT	1
31	2	Paracetamol		ANALGESIC	PAIN		1	1	1	ppmv	2	5	1	0	1	PRIMARY	FEMALE	0.665765	TREATMENT	1
31	2	Herbal (Liquid)		HERBAL	MALARIA			3	1	other	2	5	1	0	1	PRIMARY	FEMALE	0.665765	TREATMENT	1
31	3	ACT Artesemin Combinatin Therapy		ANTI-MALARIAL	MALARIA		1	1	1	public	1	5	0	0	1	PRIMARY	MALE	0.665765	TREATMENT	1
31	4	ACT Artesemin Combinatin Therapy		ANTI-MALARIAL	MALARIA		1	1	1	public	1	5	1	0	1	PRIMARY	FEMALE	0.665765	TREATMENT	1
31	5	Ampicillin/ ampiclox		ANTIBIOTIC	FEBRILE ILLNESS		1	1	1	ppmv	1	5	1	0	1	NO EDUCATION	FEMALE	0.665765	TREATMENT	1
31	5	Vitamin B		VITAMIN&MINERAL	FEBRILE ILLNESS			3	1	ppmv	1	5	1	0	1	NO EDUCATION	FEMALE	0.665765	TREATMENT	1
31	6	Vitamin C		VITAMIN&MINERAL	MALARIA			3	1	ppmv	1	5	1	1	1	NO EDUCATION	FEMALE	0.665765	TREATMENT	1
31	6	Cough Syrup		EXPECTORANT	OTHER SPECIFY	COUGH	1	1	1	ppmv	1	5	1	1	1	NO EDUCATION	FEMALE	0.665765	TREATMENT	1
31	6	ACT Artesemin Combinatin Therapy		ANTI-MALARIAL	MALARIA		1	1	1	public	1	5	1	1	1	NO EDUCATION	FEMALE	0.665765	TREATMENT	1
31	6	Blood tonic		HAEMATINIC	OTHER SPECIFY	BLOOD BOOSTER	1	1	1	ppmv	1	5	1	1	1	NO EDUCATION	FEMALE	0.665765	TREATMENT	1
32	1	Ampicillin/ ampiclox		ANTIBIOTIC	SKIN PROBLEM			3	1	ppmv	3	5	0	0	1	PRIMARY	MALE	0.231029	TREATMENT	0
32	1	Chlorphenyramine		ANTI-HISTAMINE	MALARIA			3	1	ppmv	3	5	0	0	1	PRIMARY	MALE	0.231029	TREATMENT	0
32	1	Chloroquine		ANTI-MALARIAL	MALARIA		1	1	1	ppmv	3	5	0	0	1	PRIMARY	MALE	0.231029	TREATMENT	0
32	1	Blood tonic		HAEMATINIC	OTHER SPECIFY	FOR BLOOD	1	1	1	ppmv	3	5	0	0	1	PRIMARY	MALE	0.231029	TREATMENT	0
32	1	Paracetamol		ANALGESIC	PAIN		1	1	1	ppmv	3	5	0	0	1	PRIMARY	MALE	0.231029	TREATMENT	0
32	1	Herbal (Liquid)		HERBAL	MALARIA			3	1	other	3	5	0	0	1	PRIMARY	MALE	0.231029	TREATMENT	0
32	2	Paracetamol		ANALGESIC	PAIN		1	1	1	private	2	5	1	0	1	SECONDARY	FEMALE	0.231029	TREATMENT	0
32	2	Iron fessolate		HAEMATINIC	OTHER SPECIFY	FOR VITAMIN	1	1	1	private	2	5	1	0	1	SECONDARY	FEMALE	0.231029	TREATMENT	0
32	2	Blood tonic		HAEMATINIC	OTHER SPECIFY	FOR BLOOD	1	1	1	ppmv	2	5	1	0	1	SECONDARY	FEMALE	0.231029	TREATMENT	0
32	2	ACT Artesemin Combinatin Therapy		ANTI-MALARIAL	FEBRILE ILLNESS		1	1	1	private	2	5	1	0	1	SECONDARY	FEMALE	0.231029	TREATMENT	0
32	2	Folic Acid		HAEMATINIC	OTHER SPECIFY	FOR VITAMIN		3	1	private	2	5	1	0	1	SECONDARY	FEMALE	0.231029	TREATMENT	0
32	2	Herbal (Liquid)		HERBAL	MALARIA			3	1	other	2	5	1	0	1	SECONDARY	FEMALE	0.231029	TREATMENT	0
32	2	Ampicillin/ ampiclox		ANTIBIOTIC	SKIN PROBLEM			3	1	private	2	5	1	0	1	SECONDARY	FEMALE	0.231029	TREATMENT	0
32	3	Ampicillin/ ampiclox		ANTIBIOTIC	SKIN PROBLEM			3	1	ppmv	1	5	1	0	0	NO EDUCATION	FEMALE	0.231029	TREATMENT	0
32	3	Paracetamol		ANALGESIC	PAIN		1	1	1	ppmv	1	5	1	0	0	NO EDUCATION	FEMALE	0.231029	TREATMENT	0
32	3	Chloroquine		ANTI-MALARIAL	MALARIA		1	1	1	ppmv	1	5	1	0	0	NO EDUCATION	FEMALE	0.231029	TREATMENT	0
32	3	Chlorphenyramine		ANTI-HISTAMINE	MALARIA			3	1	ppmv	1	5	1	0	0	NO EDUCATION	FEMALE	0.231029	TREATMENT	0
32	3	Blood tonic		HAEMATINIC	OTHER SPECIFY	FOR BLOOD	1	1	1	ppmv	1	5	1	0	0	NO EDUCATION	FEMALE	0.231029	TREATMENT	0
32	3	Multi Vitamin		VITAMIN&MINERAL	OTHER SPECIFY	FOR VITAMIN	1	1	1	ppmv	1	5	1	0	0	NO EDUCATION	FEMALE	0.231029	TREATMENT	0
33	1	Hydrochloorthiazide / Moduretic / Bonduretic		ANTI-HYPERTENSIVE	HYPERTENSION		1	1	1	ppmv	4	4	0	1	1	NO EDUCATION	MALE	0.231029	TREATMENT	0
33	1	Herbal (Liquid)		HERBAL	FEBRILE ILLNESS			3	1	other	4	4	0	1	1	NO EDUCATION	MALE	0.231029	TREATMENT	0
33	1	Nifedipine / Adalat / Procardia / Nifelat		ANTI-HYPERTENSIVE	HYPERTENSION		1	1	1	ppmv	4	4	0	1	1	NO EDUCATION	MALE	0.231029	TREATMENT	0
33	1	Aldomet / Methyldopa		ANTI-HYPERTENSIVE	HYPERTENSION		1	1	1	ppmv	4	4	0	1	1	NO EDUCATION	MALE	0.231029	TREATMENT	0
33	1	Ibuprofen		ANALGESIC	HYPERTENSION		0	2	1	ppmv	4	4	0	1	1	NO EDUCATION	MALE	0.231029	TREATMENT	0
33	2	Ampicillin/ ampiclox		ANTIBIOTIC	SKIN PROBLEM			3	1	ppmv	4	4	1	0	1	NO EDUCATION	FEMALE	0.231029	TREATMENT	0
33	2	Paracetamol		ANALGESIC	PAIN		1	1	1	ppmv	4	4	1	0	1	NO EDUCATION	FEMALE	0.231029	TREATMENT	0
33	2	Blood tonic		HAEMATINIC	FEBRILE ILLNESS			3	1	ppmv	4	4	1	0	1	NO EDUCATION	FEMALE	0.231029	TREATMENT	0
33	2	Piroxicam		ANALGESIC	PAIN		1	1	1	ppmv	4	4	1	0	1	NO EDUCATION	FEMALE	0.231029	TREATMENT	0
33	2	Ibuprofen		ANALGESIC	PAIN		1	1	1	ppmv	4	4	1	0	1	NO EDUCATION	FEMALE	0.231029	TREATMENT	0
33	3	Herbal (Liquid)		HERBAL	FEBRILE ILLNESS			3	1	other	1	4	0	0	0	SECONDARY	FEMALE	0.231029	TREATMENT	0
33	3	Paracetamol		ANALGESIC	PAIN		1	1	1	ppmv	1	4	0	0	0	SECONDARY	FEMALE	0.231029	TREATMENT	0
34	1	Multi Vitamin		VITAMIN&MINERAL	OTHER SPECIFY	FOR VITAMIN	1	1	1	ppmv	4	4	0	0	0	NO EDUCATION	FEMALE	0.185505	TREATMENT	0
34	1	Herbal (Leaf)		HERBAL	MALARIA			3	1	other	4	4	0	0	0	NO EDUCATION	FEMALE	0.185505	TREATMENT	0
34	1	Paracetamol		ANALGESIC	PAIN		1	1	1	ppmv	4	4	0	0	0	NO EDUCATION	FEMALE	0.185505	TREATMENT	0
34	1	Tramadol		ANALGESIC	PAIN		1	1	1	ppmv	4	4	0	0	0	NO EDUCATION	FEMALE	0.185505	TREATMENT	0
34	1	Chlorphenyramine		ANTI-HISTAMINE	MALARIA			3	1	ppmv	4	4	0	0	0	NO EDUCATION	FEMALE	0.185505	TREATMENT	0
34	1	Chloroquine		ANTI-MALARIAL	MALARIA		1	1	1	ppmv	4	4	0	0	0	NO EDUCATION	FEMALE	0.185505	TREATMENT	0
34	1	Herbal (Liquid)		HERBAL	MALARIA			3	1	other	4	4	0	0	0	NO EDUCATION	FEMALE	0.185505	TREATMENT	0
34	2	Paracetamol		ANALGESIC	PAIN		1	1	1	ppmv	2	4	0	0	0	SECONDARY	FEMALE	0.185505	TREATMENT	0
34	2	Herbal (Leaf)		HERBAL	MALARIA			3	1	other	2	4	0	0	0	SECONDARY	FEMALE	0.185505	TREATMENT	0
34	2	Iron fessolate		HAEMATINIC	OTHER SPECIFY	FOR VITAMIN		3	1	ppmv	2	4	0	0	0	SECONDARY	FEMALE	0.185505	TREATMENT	0
34	2	Herbal (Liquid)		HERBAL	MALARIA			3	1	other	2	4	0	0	0	SECONDARY	FEMALE	0.185505	TREATMENT	0
34	2	Chloroquine		ANTI-MALARIAL	MALARIA		1	1	1	ppmv	2	4	0	0	0	SECONDARY	FEMALE	0.185505	TREATMENT	0
34	2	Chlorphenyramine		ANTI-HISTAMINE	MALARIA			3	1	ppmv	2	4	0	0	0	SECONDARY	FEMALE	0.185505	TREATMENT	0
34	3	Paracetamol		ANALGESIC	PAIN		1	1	1	ppmv	1	4	0	0	0	SECONDARY	MALE	0.185505	TREATMENT	0
34	3	Iron fessolate		HAEMATINIC	OTHER SPECIFY	FOR VITAMIN	1	1	1	ppmv	1	4	0	0	0	SECONDARY	MALE	0.185505	TREATMENT	0
34	4	Paracetamol		ANALGESIC	PAIN		1	1	1	ppmv	1	4	0	0	0	PRIMARY	MALE	0.185505	TREATMENT	0
34	4	Iron fessolate		HAEMATINIC	OTHER SPECIFY	FOR VITAMIN		3	1	ppmv	1	4	0	0	0	PRIMARY	MALE	0.185505	TREATMENT	0
35	1	Ibuprofen		ANALGESIC	FEBRILE ILLNESS			3	1	ppmv	4	1	1	0	0	NO EDUCATION	FEMALE	0.231029	TREATMENT	0
35	1	Hydrochloorthiazide / Moduretic / Bonduretic		ANTI-HYPERTENSIVE	HYPERTENSION		1	1	1	private	4	1	1	0	0	NO EDUCATION	FEMALE	0.231029	TREATMENT	0
35	1	ACT Artesemin Combinatin Therapy		ANTI-MALARIAL	FEBRILE ILLNESS		1	1	1	ppmv	4	1	1	0	0	NO EDUCATION	FEMALE	0.231029	TREATMENT	0
35	1	Aldomet / Methyldopa		ANTI-HYPERTENSIVE	HYPERTENSION		1	1	1	private	4	1	1	0	0	NO EDUCATION	FEMALE	0.231029	TREATMENT	0
35	1	Nifedipine / Adalat / Procardia / Nifelat		ANTI-HYPERTENSIVE	HYPERTENSION		1	1	1	private	4	1	1	0	0	NO EDUCATION	FEMALE	0.231029	TREATMENT	0
35	1	Amoxicillin		ANTIBIOTIC	FEBRILE ILLNESS		1	1	1	ppmv	4	1	1	0	0	NO EDUCATION	FEMALE	0.231029	TREATMENT	0
35	2	Paracetamol		ANALGESIC	FEBRILE ILLNESS		1	1	1	ppmv	1	1	0	0	0	SECONDARY	FEMALE	0.231029	TREATMENT	0
35	2	Herbal (Liquid)		HERBAL	FEBRILE ILLNESS			3	1	other	1	1	0	0	0	SECONDARY	FEMALE	0.231029	TREATMENT	0
35	3	Paracetamol		ANALGESIC	FEBRILE ILLNESS		1	1	1	ppmv	1	1	0	0	0	PRIMARY	FEMALE	0.231029	TREATMENT	0
35	3	Herbal (Liquid)		HERBAL	FEBRILE ILLNESS			3	1	other	1	1	0	0	0	PRIMARY	FEMALE	0.231029	TREATMENT	0
36	6	Ampicillin/ ampiclox		ANTIBIOTIC	OTHER SPECIFY	CIRCUMCISION	1	1	1	ppmv	1	4	0	0	0	NO EDUCATION	MALE	0.185505	TREATMENT	1
36	6	Paracetamol		ANALGESIC	PAIN		1	1	1	ppmv	1	4	0	0	0	NO EDUCATION	MALE	0.185505	TREATMENT	1
36	1	Paracetamol		ANALGESIC	PAIN		1	1	1	ppmv	4	4	0	1	1	NO EDUCATION	MALE	0.185505	TREATMENT	1
36	1	Piroxicam		ANALGESIC	PAIN		1	1	1	ppmv	4	4	0	1	1	NO EDUCATION	MALE	0.185505	TREATMENT	1
36	2	Paracetamol		ANALGESIC	PAIN		1	1	1	ppmv	4	4	0	1	1	NO EDUCATION	FEMALE	0.185505	TREATMENT	1
36	2	Iron fessolate		HAEMATINIC	OTHER SPECIFY	BLOOD BUILDER	1	1	1	ppmv	4	4	0	1	1	NO EDUCATION	FEMALE	0.185505	TREATMENT	1
36	2	Piroxicam		ANALGESIC	PAIN		1	1	1	ppmv	4	4	0	1	1	NO EDUCATION	FEMALE	0.185505	TREATMENT	1
36	3	Ibuprofen		ANALGESIC	PAIN		1	1	1	ppmv	2	4	0	0	1	PRIMARY	MALE	0.185505	TREATMENT	1
36	3	Paracetamol		ANALGESIC	PAIN		1	1	1	ppmv	2	4	0	0	1	PRIMARY	MALE	0.185505	TREATMENT	1
36	4	Iron fessolate		HAEMATINIC	OTHER SPECIFY	BLOOD SUPPLEMENT	1	1	1	private	2	4	1	0	1	PRIMARY	FEMALE	0.185505	TREATMENT	1
36	4	Vitamin B		VITAMIN&MINERAL	OTHER SPECIFY	BLOOD BUILDER	1	1	1	private	2	4	1	0	1	PRIMARY	FEMALE	0.185505	TREATMENT	1
36	5	Paracetamol		ANALGESIC	FEBRILE ILLNESS		1	1	1	ppmv	1	4	1	0	0	NO EDUCATION	MALE	0.185505	TREATMENT	1
37	1	Paracetamol		ANALGESIC	PAIN		1	1	1	ppmv	4	2	0	1	1	NO EDUCATION	MALE	0.185505	TREATMENT	0
37	1	OTHER SPECIFY	vitamin or mineral	VITAMIN&MINERAL	OTHER SPECIFY	EYE PROBLEM		3	1	ppmv	4	2	0	1	1	NO EDUCATION	MALE	0.185505	TREATMENT	0
37	1	Herbal (Powder)		HERBAL	MALARIA			3	1	other	4	2	0	1	1	NO EDUCATION	MALE	0.185505	TREATMENT	0
37	1	Herbal (Liquid)		HERBAL	MALARIA			3	1	other	4	2	0	1	1	NO EDUCATION	MALE	0.185505	TREATMENT	0
37	1	Blood tonic		HAEMATINIC	OTHER SPECIFY	BLOOD TONIC	1	1	1	ppmv	4	2	0	1	1	NO EDUCATION	MALE	0.185505	TREATMENT	0
37	1	Herbal (Leaf)		HERBAL	MALARIA			3	1	other	4	2	0	1	1	NO EDUCATION	MALE	0.185505	TREATMENT	0
37	2	Blood tonic		HAEMATINIC	OTHER SPECIFY	BLOOD TONIC	1	1	1	ppmv	4	2	0	0	1	NO EDUCATION	FEMALE	0.185505	TREATMENT	0
37	2	Paracetamol		ANALGESIC	PAIN		1	1	1	ppmv	4	2	0	0	1	NO EDUCATION	FEMALE	0.185505	TREATMENT	0
37	2	Herbal (Leaf)		HERBAL	MALARIA			3	1	other	4	2	0	0	1	NO EDUCATION	FEMALE	0.185505	TREATMENT	0
37	2	Herbal (Liquid)		HERBAL	MALARIA			3	1	other	4	2	0	0	1	NO EDUCATION	FEMALE	0.185505	TREATMENT	0
37	2	Herbal (Powder)		HERBAL	MALARIA			3	1	other	4	2	0	0	1	NO EDUCATION	FEMALE	0.185505	TREATMENT	0
38	1	Blood tonic		HAEMATINIC	OTHER SPECIFY	BLOOD SUPPLEMENT	1	1	1	other	4	2	0	0	0	NO EDUCATION	FEMALE	0.189177	TREATMENT	0
39	1	Paracetamol		ANALGESIC	PAIN		1	1	1	ppmv	3	4	1	0	1	TERTIARY	MALE	0.057825	TREATMENT	0
39	1	Blood tonic		HAEMATINIC	OTHER SPECIFY	BLOOD SUPPLEMENT	1	1	1	ppmv	3	4	1	0	1	TERTIARY	MALE	0.057825	TREATMENT	0
39	1	Herbal (Liquid)		HERBAL	MALARIA			3	1	other	3	4	1	0	1	TERTIARY	MALE	0.057825	TREATMENT	0
39	2	Chlorphenyramine		ANTI-HISTAMINE	SLEEPLESNESS		0	2	1	private	3	4	1	1	1	NO EDUCATION	FEMALE	0.057825	TREATMENT	0
39	2	Herbal (Liquid)		HERBAL	MALARIA			3	1	other	3	4	1	1	1	NO EDUCATION	FEMALE	0.057825	TREATMENT	0
39	2	Multi Vitamin		VITAMIN&MINERAL	OTHER SPECIFY	BLOOD SUPPLEMENT	1	1	1	private	3	4	1	1	1	NO EDUCATION	FEMALE	0.057825	TREATMENT	0
39	2	Ibuprofen		ANALGESIC	PAIN		1	1	1	private	3	4	1	1	1	NO EDUCATION	FEMALE	0.057825	TREATMENT	0
39	2	ACT Artesemin Combinatin Therapy		ANTI-MALARIAL	MALARIA		1	1	1	private	3	4	1	1	1	NO EDUCATION	FEMALE	0.057825	TREATMENT	0
39	2	Amoxicillin		ANTIBIOTIC	OTHER SPECIFY	COUGH	1	1	1	private	3	4	1	1	1	NO EDUCATION	FEMALE	0.057825	TREATMENT	0
39	2	Paracetamol		ANALGESIC	PAIN		1	1	1	private	3	4	1	1	1	NO EDUCATION	FEMALE	0.057825	TREATMENT	0
39	3	Paracetamol		ANALGESIC	PAIN		1	1	1	ppmv	1	4	1	0	0	SECONDARY	MALE	0.057825	TREATMENT	0
39	3	Herbal (Liquid)		HERBAL	MALARIA			3	1	other	1	4	1	0	0	SECONDARY	MALE	0.057825	TREATMENT	0
39	4	ACT Artesemin Combinatin Therapy		ANTI-MALARIAL	MALARIA		1	1	1	ppmv	1	4	1	1	0	PRIMARY	FEMALE	0.057825	TREATMENT	0
39	4	Paracetamol		ANALGESIC	PAIN		1	1	1	ppmv	1	4	1	1	0	PRIMARY	FEMALE	0.057825	TREATMENT	0
39	4	Herbal (Liquid)		HERBAL	MALARIA			3	1	other	1	4	1	1	0	PRIMARY	FEMALE	0.057825	TREATMENT	0
40	6	Paracetamol		ANALGESIC	PAIN		1	1	1	ppmv	1	5	1	0	0	NO EDUCATION	MALE	0.0464702	TREATMENT	1
40	6	Vitamin C		VITAMIN&MINERAL	FEBRILE ILLNESS			3	1	ppmv	1	5	1	0	0	NO EDUCATION	MALE	0.0464702	TREATMENT	1
40	1	Iron fessolate		HAEMATINIC	OTHER SPECIFY	BLOOD SUPLIMENT	1	1	1	ppmv	3	5	1	0	1	PRIMARY	MALE	0.0464702	TREATMENT	1
40	1	Paracetamol		ANALGESIC	PAIN		1	1	1	ppmv	3	5	1	0	1	PRIMARY	MALE	0.0464702	TREATMENT	1
40	2	Paracetamol		ANALGESIC	PAIN		1	1	1	ppmv	3	5	1	0	1	PRIMARY	FEMALE	0.0464702	TREATMENT	1
40	2	Iron fessolate		HAEMATINIC	OTHER SPECIFY	BLOOD SUPLIMENT	1	1	1	ppmv	3	5	1	0	1	PRIMARY	FEMALE	0.0464702	TREATMENT	1
40	3	Paracetamol		ANALGESIC	PAIN		1	1	1	ppmv	1	5	1	0	0	PRIMARY	MALE	0.0464702	TREATMENT	1
40	4	Paracetamol		ANALGESIC	PAIN		1	1	1	private	1	5	1	0	0	PRIMARY	FEMALE	0.0464702	TREATMENT	1
40	4	ACT Artesemin Combinatin Therapy		ANTI-MALARIAL	MALARIA		1	1	1	private	1	5	1	0	0	PRIMARY	FEMALE	0.0464702	TREATMENT	1
40	5	Paracetamol		ANALGESIC	PAIN		1	1	1	ppmv	1	5	1	0	0	NO EDUCATION	MALE	0.0464702	TREATMENT	1
41	6	Artesunate		ANTI-MALARIAL	MALARIA		1	1	1	private	1	5	1	0	0	NO EDUCATION	MALE	0.259901	TREATMENT	1
41	6	Herbal (Liquid)		HERBAL	OTHER SPECIFY	PILE		3	1	other	1	5	1	0	0	NO EDUCATION	MALE	0.259901	TREATMENT	1
41	7	Artesunate		ANTI-MALARIAL	MALARIA		1	1	1	private	1	5	1	0	0	NO EDUCATION	MALE	0.259901	TREATMENT	1
41	7	Herbal (Liquid)		HERBAL	OTHER SPECIFY	PILE		3	1	other	1	5	1	0	0	NO EDUCATION	MALE	0.259901	TREATMENT	1
41	9	Cough Syrup		EXPECTORANT	OTHER SPECIFY	COUGH	1	1	1	private	1	5	1	0	0	NO EDUCATION	MALE	0.259901	TREATMENT	1
41	9	Herbal (Liquid)		HERBAL	OTHER SPECIFY	PILE		3	1	other	1	5	1	0	0	NO EDUCATION	MALE	0.259901	TREATMENT	1
41	9	Paracetamol		ANALGESIC	FEBRILE ILLNESS		1	1	1	private	1	5	1	0	0	NO EDUCATION	MALE	0.259901	TREATMENT	1
41	1	Herbal (Liquid)		HERBAL	OTHER SPECIFY	PILE		3	1	other	3	5	0	0	1	SECONDARY	MALE	0.259901	TREATMENT	1
41	2	Herbal (Liquid)		HERBAL	OTHER SPECIFY	PILE		3	1	other	2	5	1	0	1	PRIMARY	FEMALE	0.259901	TREATMENT	1
41	2	Cimetidine		ANTI-HISTAMINE	PAIN			3	1	private	2	5	1	0	1	PRIMARY	FEMALE	0.259901	TREATMENT	1
41	2	Calcium gluconate		VITAMIN&MINERAL	PAIN			3	1	private	2	5	1	0	1	PRIMARY	FEMALE	0.259901	TREATMENT	1
41	4	Herbal (Liquid)		HERBAL	OTHER SPECIFY	PILE		3	1	other	1	5	1	0	0	PRIMARY	MALE	0.259901	TREATMENT	1
41	3	Herbal (Liquid)		HERBAL	OTHER SPECIFY	PILE		3	1	other	1	5	1	0	0	PRIMARY	FEMALE	0.259901	TREATMENT	1
41	5	Herbal (Liquid)		HERBAL	OTHER SPECIFY	PILE		3	1	other	1	5	1	0	0	NO EDUCATION	MALE	0.259901	TREATMENT	1
41	8	Herbal (Liquid)		HERBAL	OTHER SPECIFY	PILE		3	1	other	2	5	1	0	1	PRIMARY	FEMALE	0.259901	TREATMENT	1
41	10	Metformin		ANTI-DIABETIC	DON'T KNOW			3	1	private	4	5	1	1	0	NO EDUCATION	FEMALE	0.259901	TREATMENT	1
41	10	Herbal (Liquid)		HERBAL	OTHER SPECIFY	PILE		3	1	other	4	5	1	1	0	NO EDUCATION	FEMALE	0.259901	TREATMENT	1
41	10	Ibuprofen		ANALGESIC	DON'T KNOW			3	1	private	4	5	1	1	0	NO EDUCATION	FEMALE	0.259901	TREATMENT	1
41	10	Captopril		ANTI-HYPERTENSIVE	DON'T KNOW			3	1	private	4	5	1	1	0	NO EDUCATION	FEMALE	0.259901	TREATMENT	1
41	10	OTHER SPECIFY	vitamin or mineral	VITAMIN&MINERAL	DON'T KNOW			3	1	private	4	5	1	1	0	NO EDUCATION	FEMALE	0.259901	TREATMENT	1
41	10	Nifedipine / Adalat / Procardia / Nifelat		ANTI-HYPERTENSIVE	DON'T KNOW			3	1	private	4	5	1	1	0	NO EDUCATION	FEMALE	0.259901	TREATMENT	1
42	1	Multi Vitamin		VITAMIN&MINERAL	PAIN		0	2	1	ppmv	3	3	0	0	1	NO EDUCATION	MALE	0.0312345	TREATMENT	0
42	1	Paracetamol		ANALGESIC	PAIN		1	1	1	ppmv	3	3	0	0	1	NO EDUCATION	MALE	0.0312345	TREATMENT	0
42	1	Vitamin B		VITAMIN&MINERAL	PAIN		0	2	1	ppmv	3	3	0	0	1	NO EDUCATION	MALE	0.0312345	TREATMENT	0
42	1	Vitamin C		VITAMIN&MINERAL	PAIN		0	2	1	ppmv	3	3	0	0	1	NO EDUCATION	MALE	0.0312345	TREATMENT	0
42	1	Tramadol		ANALGESIC	PAIN		1	1	1	ppmv	3	3	0	0	1	NO EDUCATION	MALE	0.0312345	TREATMENT	0
42	2	Paracetamol		ANALGESIC	PAIN		1	1	1	ppmv	2	3	1	0	1	PRIMARY	FEMALE	0.0312345	TREATMENT	0
42	2	Tramadol		ANALGESIC	PAIN		1	1	1	ppmv	2	3	1	0	1	PRIMARY	FEMALE	0.0312345	TREATMENT	0
42	2	Multi Vitamin		VITAMIN&MINERAL	PAIN		0	2	1	ppmv	2	3	1	0	1	PRIMARY	FEMALE	0.0312345	TREATMENT	0
42	3	Paracetamol		ANALGESIC	PAIN		1	1	1	ppmv	1	3	0	0	0	PRIMARY	MALE	0.0312345	TREATMENT	0
42	3	Multi Vitamin		VITAMIN&MINERAL	PAIN		0	2	1	ppmv	1	3	0	0	0	PRIMARY	MALE	0.0312345	TREATMENT	0
42	4	Multi Vitamin		VITAMIN&MINERAL	PAIN		0	2	1	ppmv	1	3	1	0	0	NO EDUCATION	FEMALE	0.0312345	TREATMENT	0
42	4	Paracetamol		ANALGESIC	PAIN		1	1	1	ppmv	1	3	1	0	0	NO EDUCATION	FEMALE	0.0312345	TREATMENT	0
42	5	Multi Vitamin		VITAMIN&MINERAL	PAIN		0	2	1	ppmv	1	3	1	0	0	NO EDUCATION	FEMALE	0.0312345	TREATMENT	0
42	5	Paracetamol		ANALGESIC	PAIN		1	1	1	ppmv	1	3	1	0	0	NO EDUCATION	FEMALE	0.0312345	TREATMENT	0
43	1	NO MEDICATION IN CABINET							0		3	3	0	0	1	NO EDUCATION	MALE	0.0312345	TREATMENT	0
43	2	Multi Vitamin		VITAMIN&MINERAL	PAIN		0	2	1	ppmv	3	3	0	0	1	NO EDUCATION	FEMALE	0.0312345	TREATMENT	0
43	2	Paracetamol		ANALGESIC	PAIN		1	1	1	ppmv	3	3	0	0	1	NO EDUCATION	FEMALE	0.0312345	TREATMENT	0
43	3	Multi Vitamin		VITAMIN&MINERAL	PAIN		0	2	1	ppmv	1	3	0	0	0	PRIMARY	FEMALE	0.0312345	TREATMENT	0
43	3	Paracetamol		ANALGESIC	PAIN		1	1	1	ppmv	1	3	0	0	0	PRIMARY	FEMALE	0.0312345	TREATMENT	0
43	4	Paracetamol		ANALGESIC	PAIN		1	1	1	ppmv	1	3	0	0	0	NO EDUCATION	MALE	0.0312345	TREATMENT	0
43	4	Multi Vitamin		VITAMIN&MINERAL	PAIN		0	2	1	ppmv	1	3	0	0	0	NO EDUCATION	MALE	0.0312345	TREATMENT	0
43	5	Paracetamol		ANALGESIC	PAIN		1	1	1	ppmv	1	3	0	0	0	NO EDUCATION	FEMALE	0.0312345	TREATMENT	0
43	5	Multi Vitamin		VITAMIN&MINERAL	PAIN		0	2	1	ppmv	1	3	0	0	0	NO EDUCATION	FEMALE	0.0312345	TREATMENT	0
44	8	NO MEDICATION IN CABINET							0		1	3	1	0	0	NO EDUCATION	MALE	0.102499	TREATMENT	1
44	1	Multi Vitamin		VITAMIN&MINERAL	PAIN		0	2	1	ppmv	2	3	1	0	1	SECONDARY	MALE	0.102499	TREATMENT	1
44	1	Tramadol		ANALGESIC	PAIN		1	1	1	ppmv	2	3	1	0	1	SECONDARY	MALE	0.102499	TREATMENT	1
44	2	Multi Vitamin		VITAMIN&MINERAL	PAIN		0	2	1	ppmv	2	3	1	0	1	NO EDUCATION	FEMALE	0.102499	TREATMENT	1
44	2	Paracetamol		ANALGESIC	PAIN		1	1	1	ppmv	2	3	1	0	1	NO EDUCATION	FEMALE	0.102499	TREATMENT	1
44	3	Paracetamol		ANALGESIC	PAIN		1	1	1	ppmv	1	3	1	0	0	SECONDARY	MALE	0.102499	TREATMENT	1
44	4	Multi Vitamin		VITAMIN&MINERAL	PAIN		0	2	1	ppmv	1	3	1	0	0	PRIMARY	FEMALE	0.102499	TREATMENT	1
44	4	Paracetamol		ANALGESIC	PAIN		1	1	1	ppmv	1	3	1	0	0	PRIMARY	FEMALE	0.102499	TREATMENT	1
44	5	Paracetamol		ANALGESIC	PAIN		1	1	1	ppmv	1	3	1	0	0	PRIMARY	FEMALE	0.102499	TREATMENT	1
44	6	ACT Artesemin Combinatin Therapy		ANTI-MALARIAL	MALARIA		1	1	1	private	1	3	1	0	0	NO EDUCATION	FEMALE	0.102499	TREATMENT	1
44	6	Multi Vitamin		VITAMIN&MINERAL	MALARIA			3	1	private	1	3	1	0	0	NO EDUCATION	FEMALE	0.102499	TREATMENT	1
44	6	Paracetamol		ANALGESIC	MALARIA		1	1	1	private	1	3	1	0	0	NO EDUCATION	FEMALE	0.102499	TREATMENT	1
44	7	NO MEDICATION IN CABINET							0		1	3	1	0	0	NO EDUCATION	MALE	0.102499	TREATMENT	1
45	5	Paracetamol		ANALGESIC	FEBRILE ILLNESS		1	1	1	ppmv	1	5	1	0	0	NO EDUCATION	MALE	0.212618	TREATMENT	0
45	1	Herbal (Powder)		HERBAL	OTHER SPECIFY	BLOOD CLEANSER		3	1	other	4	5	1	1	0	NO EDUCATION	MALE	0.212618	TREATMENT	0
45	2	Herbal (Liquid)		HERBAL	PAIN			3	1	other	2	5	1	0	1	SECONDARY	MALE	0.212618	TREATMENT	0
45	3	NO MEDICATION IN CABINET							0		2	5	1	0	1	SECONDARY	FEMALE	0.212618	TREATMENT	0
45	4	Paracetamol		ANALGESIC	FEBRILE ILLNESS		1	1	1	ppmv	1	5	0	0	0	NO EDUCATION	FEMALE	0.212618	TREATMENT	0
46	1	Paracetamol		ANALGESIC	FEBRILE ILLNESS		1	1	1	private	4	4	0	0	1	NO EDUCATION	MALE	0.639531	TREATMENT	0
46	1	Vitamin B		VITAMIN&MINERAL	OTHER SPECIFY			3	1	private	4	4	0	0	1	NO EDUCATION	MALE	0.639531	TREATMENT	0
46	1	Iron fessolate		HAEMATINIC	OTHER SPECIFY	BLOOD BUILDER	1	1	1	private	4	4	0	0	1	NO EDUCATION	MALE	0.639531	TREATMENT	0
46	1	Diclofenac		ANALGESIC	PAIN		1	1	1	private	4	4	0	0	1	NO EDUCATION	MALE	0.639531	TREATMENT	0
46	2	Vitamin B		VITAMIN&MINERAL	OTHER SPECIFY	APPETITE	1	1	1	ppmv	4	4	0	0	1	NO EDUCATION	FEMALE	0.639531	TREATMENT	0
46	2	Piroxicam		ANALGESIC	PAIN		1	1	1	ppmv	4	4	0	0	1	NO EDUCATION	FEMALE	0.639531	TREATMENT	0
46	2	Ibuprofen		ANALGESIC	PAIN		1	1	1	ppmv	4	4	0	0	1	NO EDUCATION	FEMALE	0.639531	TREATMENT	0
46	3	NO MEDICATION IN CABINET							0		1	4	0	0	0	PRIMARY	MALE	0.639531	TREATMENT	0
47	1	Herbal (Powder)		HERBAL	MALARIA			3	1	other	3	2	0	0	1	PRIMARY	MALE	0.623884	TREATMENT	0
47	1	Herbal (Leaf)		HERBAL	MALARIA			3	1	other	3	2	0	0	1	PRIMARY	MALE	0.623884	TREATMENT	0
47	1	Paracetamol		ANALGESIC	FEBRILE ILLNESS		1	1	1	ppmv	3	2	0	0	1	PRIMARY	MALE	0.623884	TREATMENT	0
47	1	Tramadol		ANALGESIC	FEBRILE ILLNESS			3	1	ppmv	3	2	0	0	1	PRIMARY	MALE	0.623884	TREATMENT	0
47	2	Piroxicam		ANALGESIC	PAIN		1	1	1	ppmv	3	2	0	0	1	NO EDUCATION	FEMALE	0.623884	TREATMENT	0
47	2	Ibuprofen		ANALGESIC	PAIN		1	1	1	ppmv	3	2	0	0	1	NO EDUCATION	FEMALE	0.623884	TREATMENT	0
47	2	Paracetamol		ANALGESIC	PAIN		1	1	1	ppmv	3	2	0	0	1	NO EDUCATION	FEMALE	0.623884	TREATMENT	0
47	2	Herbal (Leaf)		HERBAL	FEBRILE ILLNESS			3	1	other	3	2	0	0	1	NO EDUCATION	FEMALE	0.623884	TREATMENT	0
47	2	Multi Vitamin		VITAMIN&MINERAL	FEBRILE ILLNESS			3	1	ppmv	3	2	0	0	1	NO EDUCATION	FEMALE	0.623884	TREATMENT	0
47	3	Blood tonic		HAEMATINIC	MALARIA			3	1	ppmv	1	2	0	0	0	PRIMARY	FEMALE	0.623884	TREATMENT	0
47	3	Herbal (Liquid)		HERBAL	FEBRILE ILLNESS			3	1	other	1	2	0	0	0	PRIMARY	FEMALE	0.623884	TREATMENT	0
47	3	Paracetamol		ANALGESIC	FEBRILE ILLNESS		1	1	1	ppmv	1	2	0	0	0	PRIMARY	FEMALE	0.623884	TREATMENT	0
47	3	ACT Artesemin Combinatin Therapy		ANTI-MALARIAL	MALARIA		1	1	1	ppmv	1	2	0	0	0	PRIMARY	FEMALE	0.623884	TREATMENT	0
47	3	Multi Vitamin		VITAMIN&MINERAL	FEBRILE ILLNESS			3	1	ppmv	1	2	0	0	0	PRIMARY	FEMALE	0.623884	TREATMENT	0
47	4	Multi Vitamin		VITAMIN&MINERAL	FEBRILE ILLNESS			3	1	ppmv	1	2	0	0	0	PRIMARY	MALE	0.623884	TREATMENT	0
47	4	Blood tonic		HAEMATINIC	MALARIA			3	1	ppmv	1	2	0	0	0	PRIMARY	MALE	0.623884	TREATMENT	0
47	4	Chloroquine		ANTI-MALARIAL	MALARIA		1	1	1	ppmv	1	2	0	0	0	PRIMARY	MALE	0.623884	TREATMENT	0
47	4	Herbal (Liquid)		HERBAL	FEBRILE ILLNESS			3	1	other	1	2	0	0	0	PRIMARY	MALE	0.623884	TREATMENT	0
47	4	Paracetamol		ANALGESIC	FEBRILE ILLNESS		1	1	1	ppmv	1	2	0	0	0	PRIMARY	MALE	0.623884	TREATMENT	0
47	5	Multi Vitamin		VITAMIN&MINERAL	FEBRILE ILLNESS			3	1	ppmv	1	2	0	0	0	NO EDUCATION	MALE	0.623884	TREATMENT	0
47	5	Chloroquine		ANTI-MALARIAL	MALARIA		1	1	1	ppmv	1	2	0	0	0	NO EDUCATION	MALE	0.623884	TREATMENT	0
47	5	Blood tonic		HAEMATINIC	MALARIA			3	1	ppmv	1	2	0	0	0	NO EDUCATION	MALE	0.623884	TREATMENT	0
47	5	Ibuprofen		ANALGESIC	FEBRILE ILLNESS			3	1	ppmv	1	2	0	0	0	NO EDUCATION	MALE	0.623884	TREATMENT	0
47	5	Herbal (Liquid)		HERBAL	FEBRILE ILLNESS			3	1	other	1	2	0	0	0	NO EDUCATION	MALE	0.623884	TREATMENT	0
48	8	Vitamin C		VITAMIN&MINERAL	OTHER SPECIFY	TO BOOST IMMUNITY	1	1	1	public	1	3	0	0	0	NO EDUCATION	MALE	0.623267	TREATMENT	1
48	8	Paracetamol		ANALGESIC	DON'T KNOW			3	1	public	1	3	0	0	0	NO EDUCATION	MALE	0.623267	TREATMENT	1
48	1	Herbal (Liquid)		HERBAL	FEBRILE ILLNESS			3	1	other	2	3	1	0	1	PRIMARY	MALE	0.623267	TREATMENT	1
48	1	Co-Trimoxazole		ANTIBIOTIC	OTHER SPECIFY	COUGH	1	1	1	ppmv	2	3	1	0	1	PRIMARY	MALE	0.623267	TREATMENT	1
48	1	Ibuprofen		ANALGESIC	PAIN		1	1	1	ppmv	2	3	1	0	1	PRIMARY	MALE	0.623267	TREATMENT	1
48	2	Piroxicam		ANALGESIC	PAIN		1	1	1	ppmv	2	3	1	0	1	PRIMARY	FEMALE	0.623267	TREATMENT	1
48	2	Herbal (Liquid)		HERBAL	FEBRILE ILLNESS			3	1	other	2	3	1	0	1	PRIMARY	FEMALE	0.623267	TREATMENT	1
48	2	Paracetamol		ANALGESIC	PAIN		1	1	1	ppmv	2	3	1	0	1	PRIMARY	FEMALE	0.623267	TREATMENT	1
48	3	Paracetamol		ANALGESIC	PAIN		1	1	1	ppmv	1	3	1	0	0	PRIMARY	MALE	0.623267	TREATMENT	1
48	3	Herbal (Liquid)		HERBAL	FEBRILE ILLNESS			3	1	other	1	3	1	0	0	PRIMARY	MALE	0.623267	TREATMENT	1
48	4	Herbal (Powder)		HERBAL	FEBRILE ILLNESS			3	1	other	1	3	1	0	0	PRIMARY	MALE	0.623267	TREATMENT	1
48	4	Paracetamol		ANALGESIC	PAIN		1	1	1	ppmv	1	3	1	0	0	PRIMARY	MALE	0.623267	TREATMENT	1
48	5	Herbal (Liquid)		HERBAL	FEBRILE ILLNESS			3	1	other	1	3	1	0	0	NO EDUCATION	FEMALE	0.623267	TREATMENT	1
48	5	Paracetamol		ANALGESIC	FEBRILE ILLNESS		1	1	1	ppmv	1	3	1	0	0	NO EDUCATION	FEMALE	0.623267	TREATMENT	1
48	6	Paracetamol		ANALGESIC	FEBRILE ILLNESS		1	1	1	public	1	3	1	1	0	NO EDUCATION	MALE	0.623267	TREATMENT	1
48	6	Herbal (Liquid)		HERBAL	FEBRILE ILLNESS			3	1	other	1	3	1	1	0	NO EDUCATION	MALE	0.623267	TREATMENT	1
48	6	Co-Trimoxazole		ANTIBIOTIC	OTHER SPECIFY	COUGH	1	1	1	public	1	3	1	1	0	NO EDUCATION	MALE	0.623267	TREATMENT	1
48	7	Paracetamol		ANALGESIC	FEBRILE ILLNESS		1	1	1	public	1	3	1	0	0	NO EDUCATION	FEMALE	0.623267	TREATMENT	1
49	4	Vitamin C		VITAMIN&MINERAL	OTHER SPECIFY	CATARRH	1	1	1	public	1	3	1	0	0	NO EDUCATION	MALE	0.625308	TREATMENT	0
49	4	Paracetamol		ANALGESIC	FEBRILE ILLNESS		1	1	1	public	1	3	1	0	0	NO EDUCATION	MALE	0.625308	TREATMENT	0
49	1	Ibuprofen		ANALGESIC	PAIN		1	1	1	ppmv	3	3	1	0	0	TERTIARY	MALE	0.625308	TREATMENT	0
49	2	Ampicillin/ ampiclox		ANTIBIOTIC	SKIN PROBLEM			3	1	public	2	3	1	0	1	TERTIARY	FEMALE	0.625308	TREATMENT	0
49	2	Vitamin C		VITAMIN&MINERAL	OTHER SPECIFY	CATARRH	1	1	1	public	2	3	1	0	1	TERTIARY	FEMALE	0.625308	TREATMENT	0
49	2	Artesunate		ANTI-MALARIAL	FEBRILE ILLNESS		1	1	1	public	2	3	1	0	1	TERTIARY	FEMALE	0.625308	TREATMENT	0
49	2	Cough Syrup		EXPECTORANT	OTHER SPECIFY	COUGH	1	1	1	public	2	3	1	0	1	TERTIARY	FEMALE	0.625308	TREATMENT	0
49	2	Paracetamol		ANALGESIC	PAIN		1	1	1	public	2	3	1	0	1	TERTIARY	FEMALE	0.625308	TREATMENT	0
49	3	Artesunate		ANTI-MALARIAL	FEBRILE ILLNESS		1	1	1	public	1	3	1	0	0	NO EDUCATION	MALE	0.625308	TREATMENT	0
49	3	Cough Syrup		EXPECTORANT	OTHER SPECIFY	COUGH	1	1	1	public	1	3	1	0	0	NO EDUCATION	MALE	0.625308	TREATMENT	0
49	3	Paracetamol		ANALGESIC	FEBRILE ILLNESS		1	1	1	public	1	3	1	0	0	NO EDUCATION	MALE	0.625308	TREATMENT	0
49	3	Vitamin C		VITAMIN&MINERAL	OTHER SPECIFY	CATARRH	1	1	1	public	1	3	1	0	0	NO EDUCATION	MALE	0.625308	TREATMENT	0
50	1	Multi Vitamin		VITAMIN&MINERAL	MALARIA			3	1	ppmv	4	1	0	0	1	NO EDUCATION	MALE	0.616826	TREATMENT	0
50	1	Chloroquine		ANTI-MALARIAL	MALARIA		1	1	1	ppmv	4	1	0	0	1	NO EDUCATION	MALE	0.616826	TREATMENT	0
50	1	Ibuprofen		ANALGESIC	PAIN		1	1	1	ppmv	4	1	0	0	1	NO EDUCATION	MALE	0.616826	TREATMENT	0
50	1	Paracetamol		ANALGESIC	PAIN		1	1	1	ppmv	4	1	0	0	1	NO EDUCATION	MALE	0.616826	TREATMENT	0
50	2	Paracetamol		ANALGESIC	FEBRILE ILLNESS		1	1	1	ppmv	3	1	0	0	1	NO EDUCATION	FEMALE	0.616826	TREATMENT	0
50	2	Chloroquine		ANTI-MALARIAL	FEBRILE ILLNESS		1	1	1	ppmv	3	1	0	0	1	NO EDUCATION	FEMALE	0.616826	TREATMENT	0
50	2	Multi Vitamin		VITAMIN&MINERAL	FEBRILE ILLNESS			3	1	ppmv	3	1	0	0	1	NO EDUCATION	FEMALE	0.616826	TREATMENT	0
50	2	Ibuprofen		ANALGESIC	FEBRILE ILLNESS			3	1	ppmv	3	1	0	0	1	NO EDUCATION	FEMALE	0.616826	TREATMENT	0
50	3	Chloroquine		ANTI-MALARIAL	FEBRILE ILLNESS		1	1	1	ppmv	1	1	0	0	0	PRIMARY	FEMALE	0.616826	TREATMENT	0
50	3	Paracetamol		ANALGESIC	FEBRILE ILLNESS		1	1	1	ppmv	1	1	0	0	0	PRIMARY	FEMALE	0.616826	TREATMENT	0
50	3	Multi Vitamin		VITAMIN&MINERAL	FEBRILE ILLNESS			3	1	ppmv	1	1	0	0	0	PRIMARY	FEMALE	0.616826	TREATMENT	0
50	3	Ibuprofen		ANALGESIC	FEBRILE ILLNESS			3	1	ppmv	1	1	0	0	0	PRIMARY	FEMALE	0.616826	TREATMENT	0
50	4	Chloroquine		ANTI-MALARIAL	FEBRILE ILLNESS		1	1	1	ppmv	1	1	0	0	0	PRIMARY	MALE	0.616826	TREATMENT	0
50	4	Paracetamol		ANALGESIC	FEBRILE ILLNESS		1	1	1	ppmv	1	1	0	0	0	PRIMARY	MALE	0.616826	TREATMENT	0
50	4	Multi Vitamin		VITAMIN&MINERAL	FEBRILE ILLNESS			3	1	ppmv	1	1	0	0	0	PRIMARY	MALE	0.616826	TREATMENT	0
50	5	Multi Vitamin		VITAMIN&MINERAL	FEBRILE ILLNESS			3	1	ppmv	1	1	0	0	0	NO EDUCATION	FEMALE	0.616826	TREATMENT	0
50	5	Paracetamol		ANALGESIC	FEBRILE ILLNESS		1	1	1	ppmv	1	1	0	0	0	NO EDUCATION	FEMALE	0.616826	TREATMENT	0
50	5	Chloroquine		ANTI-MALARIAL	FEBRILE ILLNESS		1	1	1	ppmv	1	1	0	0	0	NO EDUCATION	FEMALE	0.616826	TREATMENT	0
51	1	Erythromycin		ANTIBIOTIC	DON'T KNOW			3	1	public	3	4	0	0	1	TERTIARY	MALE	0.616826	TREATMENT	0
51	1	Paracetamol		ANALGESIC	PAIN		1	1	1	public	3	4	0	0	1	TERTIARY	MALE	0.616826	TREATMENT	0
51	1	Piroxicam		ANALGESIC	MALARIA			3	1	ppmv	3	4	0	0	1	TERTIARY	MALE	0.616826	TREATMENT	0
51	1	ACT Artesemin Combinatin Therapy		ANTI-MALARIAL	MALARIA		1	1	1	public	3	4	0	0	1	TERTIARY	MALE	0.616826	TREATMENT	0
51	1	Multi Vitamin		VITAMIN&MINERAL	MALARIA			3	1	ppmv	3	4	0	0	1	TERTIARY	MALE	0.616826	TREATMENT	0
52	1	Paracetamol		ANALGESIC	PAIN		1	1	1	ppmv	3	3	1	0	1	NO EDUCATION	MALE	0.659055	TREATMENT	0
52	1	Multi Vitamin		VITAMIN&MINERAL	OTHER SPECIFY	FOR BLOOD	1	1	1	ppmv	3	3	1	0	1	NO EDUCATION	MALE	0.659055	TREATMENT	0
52	1	Ibuprofen		ANALGESIC	PAIN		1	1	1	ppmv	3	3	1	0	1	NO EDUCATION	MALE	0.659055	TREATMENT	0
52	2	Paracetamol		ANALGESIC	PAIN		1	1	1	ppmv	3	3	1	0	1	NO EDUCATION	FEMALE	0.659055	TREATMENT	0
52	2	Ibuprofen		ANALGESIC	PAIN		1	1	1	ppmv	3	3	1	0	1	NO EDUCATION	FEMALE	0.659055	TREATMENT	0
52	2	Multi Vitamin		VITAMIN&MINERAL	OTHER SPECIFY	FOR BLOOD	1	1	1	ppmv	3	3	1	0	1	NO EDUCATION	FEMALE	0.659055	TREATMENT	0
52	3	Paracetamol		ANALGESIC	FEBRILE ILLNESS		1	1	1	ppmv	1	3	1	0	0	NO EDUCATION	MALE	0.659055	TREATMENT	0
52	3	Chloroquine		ANTI-MALARIAL	FEBRILE ILLNESS		1	1	1	ppmv	1	3	1	0	0	NO EDUCATION	MALE	0.659055	TREATMENT	0
52	3	Vitamin C		VITAMIN&MINERAL	FEBRILE ILLNESS			3	1	ppmv	1	3	1	0	0	NO EDUCATION	MALE	0.659055	TREATMENT	0
52	3	Blood tonic		HAEMATINIC	FEBRILE ILLNESS			3	1	ppmv	1	3	1	0	0	NO EDUCATION	MALE	0.659055	TREATMENT	0
53	1	Herbal (Liquid)		HERBAL	FEBRILE ILLNESS			3	1	other	4	1	1	1	1	NO EDUCATION	MALE	0.616826	TREATMENT	0
53	1	Ibuprofen		ANALGESIC	PAIN		1	1	1	ppmv	4	1	1	1	1	NO EDUCATION	MALE	0.616826	TREATMENT	0
53	1	Paracetamol		ANALGESIC	HYPERTENSION		0	2	1	public	4	1	1	1	1	NO EDUCATION	MALE	0.616826	TREATMENT	0
53	1	Nifedipine / Adalat / Procardia / Nifelat		ANTI-HYPERTENSIVE	HYPERTENSION		1	1	1	public	4	1	1	1	1	NO EDUCATION	MALE	0.616826	TREATMENT	0
53	1	Vasoprin		ANTI-HYPERTENSIVE	HYPERTENSION		1	1	1	public	4	1	1	1	1	NO EDUCATION	MALE	0.616826	TREATMENT	0
54	1	Metronidazole / Flagyl		ANTIBIOTIC	FEBRILE ILLNESS		1	1	1	ppmv	3	5	0	0	1	TERTIARY	MALE	0.623267	TREATMENT	1
54	1	Ampicillin/ ampiclox		ANTIBIOTIC	FEBRILE ILLNESS		1	1	1	ppmv	3	5	0	0	1	TERTIARY	MALE	0.623267	TREATMENT	1
54	1	Paracetamol		ANALGESIC	FEBRILE ILLNESS		1	1	1	ppmv	3	5	0	0	1	TERTIARY	MALE	0.623267	TREATMENT	1
54	1	Piroxicam		ANALGESIC	FEBRILE ILLNESS			3	1	ppmv	3	5	0	0	1	TERTIARY	MALE	0.623267	TREATMENT	1
54	2	Paracetamol		ANALGESIC	PAIN		1	1	1	ppmv	3	5	0	0	1	PRIMARY	FEMALE	0.623267	TREATMENT	1
54	2	Piroxicam		ANALGESIC	PAIN		1	1	1	ppmv	3	5	0	0	1	PRIMARY	FEMALE	0.623267	TREATMENT	1
54	3	Metronidazole / Flagyl		ANTIBIOTIC	FEBRILE ILLNESS		1	1	1	ppmv	1	5	0	0	0	SECONDARY	MALE	0.623267	TREATMENT	1
54	3	Paracetamol		ANALGESIC	FEBRILE ILLNESS		1	1	1	ppmv	1	5	0	0	0	SECONDARY	MALE	0.623267	TREATMENT	1
54	4	Chloroquine		ANTI-MALARIAL	MALARIA		1	1	1	ppmv	1	5	0	0	0	PRIMARY	MALE	0.623267	TREATMENT	1
54	4	Folic Acid		HAEMATINIC	MALARIA		0	2	1	ppmv	1	5	0	0	0	PRIMARY	MALE	0.623267	TREATMENT	1
54	4	Co-Trimoxazole		ANTIBIOTIC	MALARIA		0	2	1	ppmv	1	5	0	0	0	PRIMARY	MALE	0.623267	TREATMENT	1
54	4	Paracetamol		ANALGESIC	MALARIA		1	1	1	ppmv	1	5	0	0	0	PRIMARY	MALE	0.623267	TREATMENT	1
54	5	Paracetamol		ANALGESIC	SKIN PROBLEM		0	2	1	ppmv	1	5	0	0	0	NO EDUCATION	FEMALE	0.623267	TREATMENT	1
54	5	Vitamin C		VITAMIN&MINERAL	SKIN PROBLEM		0	2	1	ppmv	1	5	0	0	0	NO EDUCATION	FEMALE	0.623267	TREATMENT	1
54	5	Ampicillin/ ampiclox		ANTIBIOTIC	SKIN PROBLEM			3	1	ppmv	1	5	0	0	0	NO EDUCATION	FEMALE	0.623267	TREATMENT	1
54	6	Cough Syrup		EXPECTORANT	FEBRILE ILLNESS		0	2	1	ppmv	1	5	0	0	0	NO EDUCATION	FEMALE	0.623267	TREATMENT	1
54	6	Co-Trimoxazole		ANTIBIOTIC	FEBRILE ILLNESS		1	1	1	ppmv	1	5	0	0	0	NO EDUCATION	FEMALE	0.623267	TREATMENT	1
54	6	Paracetamol		ANALGESIC	FEBRILE ILLNESS		1	1	1	ppmv	1	5	0	0	0	NO EDUCATION	FEMALE	0.623267	TREATMENT	1
55	5	Co-Trimoxazole		ANTIBIOTIC	FEBRILE ILLNESS		1	1	1	ppmv	1	5	0	0	0	NO EDUCATION	FEMALE	0.607696	TREATMENT	1
55	5	Blood tonic		HAEMATINIC	FEBRILE ILLNESS			3	1	ppmv	1	5	0	0	0	NO EDUCATION	FEMALE	0.607696	TREATMENT	1
55	5	Paracetamol		ANALGESIC	FEBRILE ILLNESS		1	1	1	ppmv	1	5	0	0	0	NO EDUCATION	FEMALE	0.607696	TREATMENT	1
55	6	Co-Trimoxazole		ANTIBIOTIC	FEBRILE ILLNESS		1	1	1	ppmv	1	5	0	0	0	NO EDUCATION	FEMALE	0.607696	TREATMENT	1
55	6	Paracetamol		ANALGESIC	FEBRILE ILLNESS		1	1	1	ppmv	1	5	0	0	0	NO EDUCATION	FEMALE	0.607696	TREATMENT	1
55	6	Blood tonic		HAEMATINIC	FEBRILE ILLNESS			3	1	ppmv	1	5	0	0	0	NO EDUCATION	FEMALE	0.607696	TREATMENT	1
55	1	Herbal (Liquid)		HERBAL	MALARIA			3	1	other	3	5	0	0	1	TERTIARY	MALE	0.607696	TREATMENT	1
55	1	Ibuprofen		ANALGESIC	MALARIA			3	1	ppmv	3	5	0	0	1	TERTIARY	MALE	0.607696	TREATMENT	1
55	1	Paracetamol		ANALGESIC	MALARIA		1	1	1	ppmv	3	5	0	0	1	TERTIARY	MALE	0.607696	TREATMENT	1
55	1	Folic Acid		HAEMATINIC	MALARIA			3	1	ppmv	3	5	0	0	1	TERTIARY	MALE	0.607696	TREATMENT	1
55	2	Ibuprofen		ANALGESIC	PAIN		1	1	1	ppmv	3	5	0	0	1	SECONDARY	FEMALE	0.607696	TREATMENT	1
55	2	Piroxicam		ANALGESIC	PAIN		1	1	1	ppmv	3	5	0	0	1	SECONDARY	FEMALE	0.607696	TREATMENT	1
55	2	Artesunate		ANTI-MALARIAL	FEBRILE ILLNESS		1	1	1	ppmv	3	5	0	0	1	SECONDARY	FEMALE	0.607696	TREATMENT	1
55	2	Co-Trimoxazole		ANTIBIOTIC	FEBRILE ILLNESS		1	1	1	ppmv	3	5	0	0	1	SECONDARY	FEMALE	0.607696	TREATMENT	1
55	3	Ampicillin/ ampiclox		ANTIBIOTIC	SKIN PROBLEM			3	1	ppmv	1	5	0	0	0	SECONDARY	MALE	0.607696	TREATMENT	1
55	3	Paracetamol		ANALGESIC	SKIN PROBLEM		0	2	1	ppmv	1	5	0	0	0	SECONDARY	MALE	0.607696	TREATMENT	1
55	4	Paracetamol		ANALGESIC	FEBRILE ILLNESS		1	1	1	ppmv	1	5	0	0	0	PRIMARY	MALE	0.607696	TREATMENT	1
55	4	Co-Trimoxazole		ANTIBIOTIC	FEBRILE ILLNESS		1	1	1	ppmv	1	5	0	0	0	PRIMARY	MALE	0.607696	TREATMENT	1
56	1	Cimetidine		ANTI-HISTAMINE	ULCER DISEASE		1	1	1	ppmv	3	5	0	1	1	TERTIARY	MALE	0.625748	TREATMENT	0
56	2	Multi Vitamin		VITAMIN&MINERAL	OTHER SPECIFY	BLOOD BUILDER	1	1	1	ppmv	3	5	0	0	1	TERTIARY	FEMALE	0.625748	TREATMENT	0
56	3	Co-Trimoxazole		ANTIBIOTIC	FEBRILE ILLNESS		1	1	1	ppmv	2	5	0	0	0	SECONDARY	MALE	0.625748	TREATMENT	0
56	3	Iron fessolate		HAEMATINIC	FEBRILE ILLNESS			3	1	ppmv	2	5	0	0	0	SECONDARY	MALE	0.625748	TREATMENT	0
56	3	Multi Vitamin		VITAMIN&MINERAL	OTHER SPECIFY	BLOOD BUILDER	1	1	1	ppmv	2	5	0	0	0	SECONDARY	MALE	0.625748	TREATMENT	0
56	3	Paracetamol		ANALGESIC	FEBRILE ILLNESS		1	1	1	ppmv	2	5	0	0	0	SECONDARY	MALE	0.625748	TREATMENT	0
57	1	Metronidazole / Flagyl		ANTIBIOTIC	FEBRILE ILLNESS		1	1	1	ppmv	3	5	0	0	1	PRIMARY	MALE	0.623267	TREATMENT	1
57	1	Paracetamol		ANALGESIC	FEBRILE ILLNESS		1	1	1	ppmv	3	5	0	0	1	PRIMARY	MALE	0.623267	TREATMENT	1
57	1	Herbal (Liquid)		HERBAL	FEBRILE ILLNESS			3	1	other	3	5	0	0	1	PRIMARY	MALE	0.623267	TREATMENT	1
57	2	Buscopan		ANTI-SPASMODIC	FEBRILE ILLNESS		0	2	1	ppmv	1	5	0	0	0	SECONDARY	FEMALE	0.623267	TREATMENT	1
57	2	Metronidazole / Flagyl		ANTIBIOTIC	FEBRILE ILLNESS		1	1	1	ppmv	1	5	0	0	0	SECONDARY	FEMALE	0.623267	TREATMENT	1
57	2	Herbal (Liquid)		HERBAL	FEBRILE ILLNESS			3	1	other	1	5	0	0	0	SECONDARY	FEMALE	0.623267	TREATMENT	1
57	2	Paracetamol		ANALGESIC	FEBRILE ILLNESS		1	1	1	ppmv	1	5	0	0	0	SECONDARY	FEMALE	0.623267	TREATMENT	1
57	7	Paracetamol		ANALGESIC	FEBRILE ILLNESS		1	1	1	ppmv	1	5	0	0	0	PRIMARY	FEMALE	0.623267	TREATMENT	1
57	7	Herbal (Liquid)		HERBAL	FEBRILE ILLNESS			3	1	other	1	5	0	0	0	PRIMARY	FEMALE	0.623267	TREATMENT	1
57	3	Magnesium trisilicate		ANTACID	FEBRILE ILLNESS		0	2	1	ppmv	3	5	0	0	1	NO EDUCATION	FEMALE	0.623267	TREATMENT	1
57	3	Paracetamol		ANALGESIC	FEBRILE ILLNESS		1	1	1	ppmv	3	5	0	0	1	NO EDUCATION	FEMALE	0.623267	TREATMENT	1
57	3	Herbal (Liquid)		HERBAL	FEBRILE ILLNESS			3	1	other	3	5	0	0	1	NO EDUCATION	FEMALE	0.623267	TREATMENT	1
57	4	Herbal (Liquid)		HERBAL	FEBRILE ILLNESS			3	1	other	2	5	0	0	0	SECONDARY	FEMALE	0.623267	TREATMENT	1
57	4	Paracetamol		ANALGESIC	FEBRILE ILLNESS		1	1	1	ppmv	2	5	0	0	0	SECONDARY	FEMALE	0.623267	TREATMENT	1
57	5	Paracetamol		ANALGESIC	FEBRILE ILLNESS		1	1	1	ppmv	1	5	0	0	0	SECONDARY	MALE	0.623267	TREATMENT	1
57	5	Piroxicam		ANALGESIC	FEBRILE ILLNESS			3	1	ppmv	1	5	0	0	0	SECONDARY	MALE	0.623267	TREATMENT	1
57	5	Herbal (Liquid)		HERBAL	FEBRILE ILLNESS			3	1	other	1	5	0	0	0	SECONDARY	MALE	0.623267	TREATMENT	1
57	6	Herbal (Liquid)		HERBAL	FEBRILE ILLNESS			3	1	other	1	5	0	0	0	PRIMARY	MALE	0.623267	TREATMENT	1
57	6	Paracetamol		ANALGESIC	FEBRILE ILLNESS		1	1	1	ppmv	1	5	0	0	0	PRIMARY	MALE	0.623267	TREATMENT	1
58	5	NO MEDICATION IN CABINET							0		1	5	1	0	0	NO EDUCATION	FEMALE	0.32872	TREATMENT	0
58	1	Vasoprin		ANTI-HYPERTENSIVE	HYPERTENSION		1	1	1	private	4	5	1	1	1	NO EDUCATION	MALE	0.32872	TREATMENT	0
58	1	Nifedipine / Adalat / Procardia / Nifelat		ANTI-HYPERTENSIVE	HYPERTENSION		1	1	1	private	4	5	1	1	1	NO EDUCATION	MALE	0.32872	TREATMENT	0
58	1	Hydrochloorthiazide / Moduretic / Bonduretic		ANTI-HYPERTENSIVE	HYPERTENSION		1	1	1	private	4	5	1	1	1	NO EDUCATION	MALE	0.32872	TREATMENT	0
58	2	Nifedipine / Adalat / Procardia / Nifelat		ANTI-HYPERTENSIVE	HYPERTENSION		1	1	1	ppmv	3	5	1	1	1	NO EDUCATION	FEMALE	0.32872	TREATMENT	0
58	2	Vasoprin		ANTI-HYPERTENSIVE	HYPERTENSION		1	1	1	ppmv	3	5	1	1	1	NO EDUCATION	FEMALE	0.32872	TREATMENT	0
58	3	Paracetamol		ANALGESIC	FEBRILE ILLNESS		1	1	1	ppmv	3	5	1	0	1	PRIMARY	FEMALE	0.32872	TREATMENT	0
58	4	Paracetamol		ANALGESIC	PAIN		1	1	1	ppmv	1	5	1	0	0	PRIMARY	FEMALE	0.32872	TREATMENT	0
59	1	NO MEDICATION IN CABINET							0		3	4	1	0	1	NO EDUCATION	MALE	0.148781	TREATMENT	0
59	2	NO MEDICATION IN CABINET							0		2	4	0	0	1	PRIMARY	FEMALE	0.148781	TREATMENT	0
59	3	NO MEDICATION IN CABINET							0		1	4	1	0	0	PRIMARY	MALE	0.148781	TREATMENT	0
59	4	NO MEDICATION IN CABINET							0		1	4	1	0	0	NO EDUCATION	MALE	0.148781	TREATMENT	0
60	1	NO MEDICATION IN CABINET							0		4	2	0	0	0	NO EDUCATION	FEMALE	0.0955721	TREATMENT	0
60	2	NO MEDICATION IN CABINET							0		1	2	0	0	0	PRIMARY	FEMALE	0.0955721	TREATMENT	0
61	1	NO MEDICATION IN CABINET							0		2	3	1	0	1	SECONDARY	MALE	0.210777	TREATMENT	1
61	2	NO MEDICATION IN CABINET							0		2	3	1	0	1	SECONDARY	FEMALE	0.210777	TREATMENT	1
61	3	NO MEDICATION IN CABINET							0		1	3	1	0	0	NO EDUCATION	MALE	0.210777	TREATMENT	1
61	4	NO MEDICATION IN CABINET							0		1	3	1	0	0	NO EDUCATION	MALE	0.210777	TREATMENT	1
61	5	ACT Artesemin Combinatin Therapy		ANTI-MALARIAL	FEBRILE ILLNESS		1	1	1	private	1	3	0	0	0	NO EDUCATION	FEMALE	0.210777	TREATMENT	1
61	5	Cough Syrup		EXPECTORANT	FEBRILE ILLNESS		0	2	1	private	1	3	0	0	0	NO EDUCATION	FEMALE	0.210777	TREATMENT	1
61	5	Paracetamol		ANALGESIC	FEBRILE ILLNESS		1	1	1	private	1	3	0	0	0	NO EDUCATION	FEMALE	0.210777	TREATMENT	1
61	6	NO MEDICATION IN CABINET							0		1	3	1	0	0	NO EDUCATION	MALE	0.210777	TREATMENT	1
62	1	NO MEDICATION IN CABINET							0		4	2	1	1	1	NO EDUCATION	FEMALE	0.147081	TREATMENT	0
62	2	NO MEDICATION IN CABINET							0		1	2	1	0	0	SECONDARY	FEMALE	0.147081	TREATMENT	0
63	7	Paracetamol		ANALGESIC	FEBRILE ILLNESS		1	1	1	private	1	5	1	0	0	NO EDUCATION	MALE	0.125037	TREATMENT	1
63	7	Metronidazole / Flagyl		ANTIBIOTIC	DIARRHOEA		1	1	1	private	1	5	1	0	0	NO EDUCATION	MALE	0.125037	TREATMENT	1
63	1	NO MEDICATION IN CABINET							0		3	5	1	0	1	PRIMARY	MALE	0.125037	TREATMENT	1
63	2	Multi Vitamin		VITAMIN&MINERAL	OTHER SPECIFY	BLOOD BUILDER	1	1	1	ppmv	2	5	1	0	1	PRIMARY	FEMALE	0.125037	TREATMENT	1
63	2	OTHER SPECIFY	vitamin or mineral	VITAMIN&MINERAL	PAIN		0	2	1	ppmv	2	5	1	0	1	PRIMARY	FEMALE	0.125037	TREATMENT	1
63	2	Iron fessolate		HAEMATINIC	OTHER SPECIFY	BLOOD BUILDER	1	1	1	ppmv	2	5	1	0	1	PRIMARY	FEMALE	0.125037	TREATMENT	1
63	2	Diclofenac		ANALGESIC	PAIN		1	1	1	ppmv	2	5	1	0	1	PRIMARY	FEMALE	0.125037	TREATMENT	1
63	3	NO MEDICATION IN CABINET							0		1	5	0	0	0	PRIMARY	MALE	0.125037	TREATMENT	1
63	5	NO MEDICATION IN CABINET							0		1	5	0	0	0	NO EDUCATION	FEMALE	0.125037	TREATMENT	1
63	6	NO MEDICATION IN CABINET							0		1	5	0	0	0	NO EDUCATION	FEMALE	0.125037	TREATMENT	1
63	4	NO MEDICATION IN CABINET							0		1	5	0	0	0	PRIMARY	FEMALE	0.125037	TREATMENT	1
64	2	Herbal (Powder)		HERBAL	OTHER SPECIFY	man power		3	1	other	2	4	0	0	0	SECONDARY	MALE	0.170108	TREATMENT	0
64	2	Herbal (Liquid)		HERBAL	OTHER SPECIFY	men power		3	1	other	2	4	0	0	0	SECONDARY	MALE	0.170108	TREATMENT	0
64	1	Herbal (Liquid)		HERBAL	OTHER SPECIFY	dysentary		3	1	other	3	4	0	0	1	TERTIARY	MALE	0.170108	TREATMENT	0
64	3	Herbal (Liquid)		HERBAL	OTHER SPECIFY	dysentary		3	1	other	1	4	0	0	0	SECONDARY	MALE	0.170108	TREATMENT	0
65	7	NO MEDICATION IN CABINET							0		1	5	0	0	0	SECONDARY	FEMALE	0.170108	TREATMENT	1
65	1	Herbal (Powder)		HERBAL	DIARRHOEA			3	1	other	4	5	1	1	1	NO EDUCATION	MALE	0.170108	TREATMENT	1
65	1	Multi Vitamin		VITAMIN&MINERAL	OTHER SPECIFY	FOR BLOOD	1	1	1	ppmv	4	5	1	1	1	NO EDUCATION	MALE	0.170108	TREATMENT	1
65	1	OTHER SPECIFY	vitamin or mineral	VITAMIN&MINERAL	OTHER SPECIFY	FORM WORMS	0	2	1	ppmv	4	5	1	1	1	NO EDUCATION	MALE	0.170108	TREATMENT	1
65	1	Piroxicam		ANALGESIC	PAIN		1	1	1	ppmv	4	5	1	1	1	NO EDUCATION	MALE	0.170108	TREATMENT	1
65	1	OTHER SPECIFY	vitamin or mineral	VITAMIN&MINERAL	OTHER SPECIFY	FOOD SURPLIMENT,NEUTRITIONALS	1	1	1	ppmv	4	5	1	1	1	NO EDUCATION	MALE	0.170108	TREATMENT	1
65	1	Blood tonic		HAEMATINIC	OTHER SPECIFY	FOR BLOOD	1	1	1	ppmv	4	5	1	1	1	NO EDUCATION	MALE	0.170108	TREATMENT	1
65	1	Chloramphenicol		ANTIBIOTIC	DON'T KNOW			3	1	ppmv	4	5	1	1	1	NO EDUCATION	MALE	0.170108	TREATMENT	1
65	1	Magnesium trisilicate		ANTACID	OTHER SPECIFY	FOR ABDOMINAL PAIN	1	1	1	ppmv	4	5	1	1	1	NO EDUCATION	MALE	0.170108	TREATMENT	1
65	6	NO MEDICATION IN CABINET							0		2	5	0	0	0	TERTIARY	MALE	0.170108	TREATMENT	1
65	3	NO MEDICATION IN CABINET							0		2	5	1	0	0	PRIMARY	MALE	0.170108	TREATMENT	1
65	2	OTHER SPECIFY	vitamin or mineral	VITAMIN&MINERAL	OTHER SPECIFY	FOR BLOOD	1	1	1	ppmv	3	5	1	0	1	PRIMARY	FEMALE	0.170108	TREATMENT	1
65	2	Paracetamol		ANALGESIC	PAIN		1	1	1	ppmv	3	5	1	0	1	PRIMARY	FEMALE	0.170108	TREATMENT	1
65	4	Vitamin B		VITAMIN&MINERAL	OTHER SPECIFY	FOR APPETITE	1	1	1	ppmv	1	5	1	0	0	PRIMARY	FEMALE	0.170108	TREATMENT	1
65	4	Blood tonic		HAEMATINIC	OTHER SPECIFY	FOR BLOOD	1	1	1	ppmv	1	5	1	0	0	PRIMARY	FEMALE	0.170108	TREATMENT	1
65	5	Vitamin B		VITAMIN&MINERAL	OTHER SPECIFY	FOR APPETITE	1	1	1	ppmv	1	5	1	0	0	NO EDUCATION	FEMALE	0.170108	TREATMENT	1
65	5	Blood tonic		HAEMATINIC	OTHER SPECIFY	FOR BLOOD	1	1	1	ppmv	1	5	1	0	0	NO EDUCATION	FEMALE	0.170108	TREATMENT	1
66	1	Metronidazole / Flagyl		ANTIBIOTIC	OTHER SPECIFY	POST OPERATIVE	1	1	1	private	4	3	1	0	1	NO EDUCATION	MALE	0.191524	TREATMENT	0
66	1	Paracetamol		ANALGESIC	OTHER SPECIFY	POST OPERATIVE	1	1	1	private	4	3	1	0	1	NO EDUCATION	MALE	0.191524	TREATMENT	0
66	1	OTHER SPECIFY	vitamin or mineral	VITAMIN&MINERAL	OTHER SPECIFY	POST OPERATIVE		3	1	private	4	3	1	0	1	NO EDUCATION	MALE	0.191524	TREATMENT	0
66	2	Calcium gluconate		VITAMIN&MINERAL	PAIN			3	1	private	4	3	0	0	1	NO EDUCATION	FEMALE	0.191524	TREATMENT	0
66	2	Paracetamol		ANALGESIC	PAIN		1	1	1	private	4	3	0	0	1	NO EDUCATION	FEMALE	0.191524	TREATMENT	0
66	2	Vitamin C		VITAMIN&MINERAL	PAIN		0	2	1	private	4	3	0	0	1	NO EDUCATION	FEMALE	0.191524	TREATMENT	0
66	3	NO MEDICATION IN CABINET							0		1	3	0	0	0	PRIMARY	MALE	0.191524	TREATMENT	0
67	1	NO MEDICATION IN CABINET							0		3	4	1	0	1	SECONDARY	MALE	0.125037	TREATMENT	1
67	2	NO MEDICATION IN CABINET							0		3	4	0	0	1	NO EDUCATION	FEMALE	0.125037	TREATMENT	1
67	3	NO MEDICATION IN CABINET							0		1	4	0	0	0	PRIMARY	FEMALE	0.125037	TREATMENT	1
67	4	NO MEDICATION IN CABINET							0		1	4	0	0	0	SECONDARY	FEMALE	0.125037	TREATMENT	1
67	5	NO MEDICATION IN CABINET							0		1	4	0	0	0	PRIMARY	MALE	0.125037	TREATMENT	1
67	6	NO MEDICATION IN CABINET							0		1	4	0	0	0	PRIMARY	MALE	0.125037	TREATMENT	1
67	7	NO MEDICATION IN CABINET							0		1	4	1	0	0	NO EDUCATION	FEMALE	0.125037	TREATMENT	1
67	8	NO MEDICATION IN CABINET							0		1	4	0	0	0	NO EDUCATION	MALE	0.125037	TREATMENT	1
68	4	Paracetamol		ANALGESIC	PAIN		1	1	1	ppmv	1	3	0	0	0	PRIMARY	MALE	0.186816	TREATMENT	0
68	1	Paracetamol		ANALGESIC	PAIN		1	1	1	ppmv	3	3	1	0	0	NO EDUCATION	FEMALE	0.186816	TREATMENT	0
68	2	NO MEDICATION IN CABINET							0		2	3	0	0	0	SECONDARY	FEMALE	0.186816	TREATMENT	0
68	3	NO MEDICATION IN CABINET							0		1	3	0	0	0	SECONDARY	MALE	0.186816	TREATMENT	0
69	1	Ibuprofen		ANALGESIC	PAIN		1	1	1	ppmv	3	5	1	1	1	PRIMARY	MALE	0.170108	TREATMENT	0
69	1	Paracetamol		ANALGESIC	PAIN		1	1	1	ppmv	3	5	1	1	1	PRIMARY	MALE	0.170108	TREATMENT	0
69	1	Herbal (Liquid)		HERBAL	MALARIA			3	1	other	3	5	1	1	1	PRIMARY	MALE	0.170108	TREATMENT	0
69	2	Herbal (Liquid)		HERBAL	MALARIA			3	1	other	2	5	1	0	1	NO EDUCATION	FEMALE	0.170108	TREATMENT	0
69	2	Iron fessolate		HAEMATINIC	FEBRILE ILLNESS			3	1	ppmv	2	5	1	0	1	NO EDUCATION	FEMALE	0.170108	TREATMENT	0
69	2	Paracetamol		ANALGESIC	FEBRILE ILLNESS		1	1	1	ppmv	2	5	1	0	1	NO EDUCATION	FEMALE	0.170108	TREATMENT	0
69	3	Multi Vitamin		VITAMIN&MINERAL	FEBRILE ILLNESS			3	1	ppmv	1	5	1	0	0	PRIMARY	MALE	0.170108	TREATMENT	0
69	3	Herbal (Liquid)		HERBAL	MALARIA			3	1	other	1	5	1	0	0	PRIMARY	MALE	0.170108	TREATMENT	0
69	3	Paracetamol		ANALGESIC	FEBRILE ILLNESS		1	1	1	ppmv	1	5	1	0	0	PRIMARY	MALE	0.170108	TREATMENT	0
69	4	Herbal (Liquid)		HERBAL	MALARIA			3	1	other	1	5	1	0	0	NO EDUCATION	FEMALE	0.170108	TREATMENT	0
69	4	Paracetamol		ANALGESIC	FEBRILE ILLNESS		1	1	1	ppmv	1	5	1	0	0	NO EDUCATION	FEMALE	0.170108	TREATMENT	0
69	4	Multi Vitamin		VITAMIN&MINERAL	FEBRILE ILLNESS			3	1	ppmv	1	5	1	0	0	NO EDUCATION	FEMALE	0.170108	TREATMENT	0
70	7	Paracetamol		ANALGESIC	FEBRILE ILLNESS		1	1	1	ppmv	1	5	0	0	0	NO EDUCATION	MALE	0.190252	TREATMENT	1
70	7	ACT Artesemin Combinatin Therapy		ANTI-MALARIAL	FEBRILE ILLNESS		1	1	1	ppmv	1	5	0	0	0	NO EDUCATION	MALE	0.190252	TREATMENT	1
70	7	Blood tonic		HAEMATINIC	FEBRILE ILLNESS			3	1	ppmv	1	5	0	0	0	NO EDUCATION	MALE	0.190252	TREATMENT	1
70	1	Iron fessolate		HAEMATINIC	OTHER SPECIFY	BLOOD BUILDER	1	1	1	ppmv	3	5	0	0	0	PRIMARY	FEMALE	0.190252	TREATMENT	1
70	1	Ampicillin/ ampiclox		ANTIBIOTIC	FEBRILE ILLNESS		1	1	1	ppmv	3	5	0	0	0	PRIMARY	FEMALE	0.190252	TREATMENT	1
70	1	Vitamin B		VITAMIN&MINERAL	OTHER SPECIFY	BLOOD BUILDER	1	1	1	ppmv	3	5	0	0	0	PRIMARY	FEMALE	0.190252	TREATMENT	1
70	1	Cough Syrup		EXPECTORANT	OTHER SPECIFY	COUGH	1	1	1	ppmv	3	5	0	0	0	PRIMARY	FEMALE	0.190252	TREATMENT	1
70	1	Diclofenac		ANALGESIC	FEBRILE ILLNESS			3	1	ppmv	3	5	0	0	0	PRIMARY	FEMALE	0.190252	TREATMENT	1
70	1	Paracetamol		ANALGESIC	FEBRILE ILLNESS		1	1	1	ppmv	3	5	0	0	0	PRIMARY	FEMALE	0.190252	TREATMENT	1
70	1	Multi Vitamin		VITAMIN&MINERAL	OTHER SPECIFY	BLOOD DILDER	1	1	1	ppmv	3	5	0	0	0	PRIMARY	FEMALE	0.190252	TREATMENT	1
70	2	Amoxicillin		ANTIBIOTIC	FEBRILE ILLNESS		1	1	1	ppmv	2	5	0	0	0	SECONDARY	FEMALE	0.190252	TREATMENT	1
70	2	Folic Acid		HAEMATINIC	FEBRILE ILLNESS			3	1	ppmv	2	5	0	0	0	SECONDARY	FEMALE	0.190252	TREATMENT	1
70	2	Iron fessolate		HAEMATINIC	FEBRILE ILLNESS			3	1	ppmv	2	5	0	0	0	SECONDARY	FEMALE	0.190252	TREATMENT	1
70	2	ACT Artesemin Combinatin Therapy		ANTI-MALARIAL	FEBRILE ILLNESS		1	1	1	ppmv	2	5	0	0	0	SECONDARY	FEMALE	0.190252	TREATMENT	1
70	2	Vitamin B		VITAMIN&MINERAL	FEBRILE ILLNESS			3	1	ppmv	2	5	0	0	0	SECONDARY	FEMALE	0.190252	TREATMENT	1
70	2	Multi Vitamin		VITAMIN&MINERAL	FEBRILE ILLNESS			3	1	ppmv	2	5	0	0	0	SECONDARY	FEMALE	0.190252	TREATMENT	1
70	2	Paracetamol		ANALGESIC	FEBRILE ILLNESS		1	1	1	ppmv	2	5	0	0	0	SECONDARY	FEMALE	0.190252	TREATMENT	1
70	3	NO MEDICATION IN CABINET							0		1	5	0	0	0	SECONDARY	FEMALE	0.190252	TREATMENT	1
70	4	Blood tonic		HAEMATINIC	FEBRILE ILLNESS			3	1	ppmv	1	5	0	0	0	PRIMARY	MALE	0.190252	TREATMENT	1
70	4	Multi Vitamin		VITAMIN&MINERAL	FEBRILE ILLNESS			3	1	ppmv	1	5	0	0	0	PRIMARY	MALE	0.190252	TREATMENT	1
70	4	ACT Artesemin Combinatin Therapy		ANTI-MALARIAL	FEBRILE ILLNESS		1	1	1	ppmv	1	5	0	0	0	PRIMARY	MALE	0.190252	TREATMENT	1
70	4	Paracetamol		ANALGESIC	FEBRILE ILLNESS		1	1	1	ppmv	1	5	0	0	0	PRIMARY	MALE	0.190252	TREATMENT	1
70	5	Paracetamol		ANALGESIC	FEBRILE ILLNESS		1	1	1	ppmv	1	5	0	0	0	NO EDUCATION	MALE	0.190252	TREATMENT	1
70	5	ACT Artesemin Combinatin Therapy		ANTI-MALARIAL	FEBRILE ILLNESS		1	1	1	ppmv	1	5	0	0	0	NO EDUCATION	MALE	0.190252	TREATMENT	1
70	5	Blood tonic		HAEMATINIC	FEBRILE ILLNESS			3	1	ppmv	1	5	0	0	0	NO EDUCATION	MALE	0.190252	TREATMENT	1
70	6	ACT Artesemin Combinatin Therapy		ANTI-MALARIAL	FEBRILE ILLNESS		1	1	1	ppmv	1	5	0	0	0	NO EDUCATION	MALE	0.190252	TREATMENT	1
70	6	Blood tonic		HAEMATINIC	FEBRILE ILLNESS			3	1	ppmv	1	5	0	0	0	NO EDUCATION	MALE	0.190252	TREATMENT	1
70	6	OTHER SPECIFY	vitamin or mineral	VITAMIN&MINERAL	FEBRILE ILLNESS			3	1	ppmv	1	5	0	0	0	NO EDUCATION	MALE	0.190252	TREATMENT	1
70	6	Paracetamol		ANALGESIC	FEBRILE ILLNESS		1	1	1	ppmv	1	5	0	0	0	NO EDUCATION	MALE	0.190252	TREATMENT	1
70	6	Co-Trimoxazole		ANTIBIOTIC	FEBRILE ILLNESS		1	1	1	ppmv	1	5	0	0	0	NO EDUCATION	MALE	0.190252	TREATMENT	1
71	3	Herbal (Leaf)		HERBAL	FEBRILE ILLNESS			3	1	other	1	5	0	0	0	SECONDARY	MALE	0.576823	TREATMENT	1
71	3	Paracetamol		ANALGESIC	FEBRILE ILLNESS		1	1	1	ppmv	1	5	0	0	0	SECONDARY	MALE	0.576823	TREATMENT	1
71	1	Ibuprofen		ANALGESIC	PAIN		1	1	1	ppmv	3	5	0	0	1	TERTIARY	MALE	0.576823	TREATMENT	1
71	1	Paracetamol		ANALGESIC	PAIN		1	1	1	ppmv	3	5	0	0	1	TERTIARY	MALE	0.576823	TREATMENT	1
71	1	Herbal (Leaf)		HERBAL	FEBRILE ILLNESS			3	1	other	3	5	0	0	1	TERTIARY	MALE	0.576823	TREATMENT	1
71	1	Metronidazole / Flagyl		ANTIBIOTIC	DIARRHOEA		1	1	1	ppmv	3	5	0	0	1	TERTIARY	MALE	0.576823	TREATMENT	1
71	2	Nifedipine / Adalat / Procardia / Nifelat		ANTI-HYPERTENSIVE	HYPERTENSION		1	1	1	public	3	5	1	1	1	NO EDUCATION	FEMALE	0.576823	TREATMENT	1
71	2	Paracetamol		ANALGESIC	HYPERTENSION		0	2	1	public	3	5	1	1	1	NO EDUCATION	FEMALE	0.576823	TREATMENT	1
71	2	Vasoprin		ANTI-HYPERTENSIVE	HYPERTENSION		1	1	1	public	3	5	1	1	1	NO EDUCATION	FEMALE	0.576823	TREATMENT	1
71	2	Hydrochloorthiazide / Moduretic / Bonduretic		ANTI-HYPERTENSIVE	HYPERTENSION		1	1	1	public	3	5	1	1	1	NO EDUCATION	FEMALE	0.576823	TREATMENT	1
71	2	Aldomet / Methyldopa		ANTI-HYPERTENSIVE	HYPERTENSION		1	1	1	public	3	5	1	1	1	NO EDUCATION	FEMALE	0.576823	TREATMENT	1
71	2	Paracetamol		ANALGESIC	HYPERTENSION		0	2	1	public	3	5	1	1	1	NO EDUCATION	FEMALE	0.576823	TREATMENT	1
71	4	Paracetamol		ANALGESIC	FEBRILE ILLNESS		1	1	1	ppmv	1	5	0	0	0	PRIMARY	MALE	0.576823	TREATMENT	1
71	4	Herbal (Leaf)		HERBAL	FEBRILE ILLNESS			3	1	other	1	5	0	0	0	PRIMARY	MALE	0.576823	TREATMENT	1
71	5	Folic Acid		HAEMATINIC	FEBRILE ILLNESS			3	1	ppmv	3	5	0	0	1	PRIMARY	FEMALE	0.576823	TREATMENT	1
71	5	Iron fessolate		HAEMATINIC	FEBRILE ILLNESS			3	1	ppmv	3	5	0	0	1	PRIMARY	FEMALE	0.576823	TREATMENT	1
71	5	Chloramphenicol		ANTIBIOTIC	FEBRILE ILLNESS		1	1	1	ppmv	3	5	0	0	1	PRIMARY	FEMALE	0.576823	TREATMENT	1
71	5	Paracetamol		ANALGESIC	FEBRILE ILLNESS		1	1	1	ppmv	3	5	0	0	1	PRIMARY	FEMALE	0.576823	TREATMENT	1
71	5	Herbal (Leaf)		HERBAL	FEBRILE ILLNESS			3	1	other	3	5	0	0	1	PRIMARY	FEMALE	0.576823	TREATMENT	1
71	6	Paracetamol		ANALGESIC	FEBRILE ILLNESS		1	1	1	ppmv	1	5	0	0	0	SECONDARY	MALE	0.576823	TREATMENT	1
71	6	Herbal (Leaf)		HERBAL	FEBRILE ILLNESS			3	1	other	1	5	0	0	0	SECONDARY	MALE	0.576823	TREATMENT	1
71	7	Herbal (Leaf)		HERBAL	FEBRILE ILLNESS			3	1	other	1	5	0	0	0	PRIMARY	FEMALE	0.576823	TREATMENT	1
71	7	Paracetamol		ANALGESIC	FEBRILE ILLNESS		1	1	1	ppmv	1	5	0	0	0	PRIMARY	FEMALE	0.576823	TREATMENT	1
71	8	Paracetamol		ANALGESIC	FEBRILE ILLNESS		1	1	1	ppmv	1	5	0	0	0	NO EDUCATION	MALE	0.576823	TREATMENT	1
71	8	Herbal (Leaf)		HERBAL	FEBRILE ILLNESS			3	1	other	1	5	0	0	0	NO EDUCATION	MALE	0.576823	TREATMENT	1
72	1	Herbal (Liquid)		HERBAL	FEBRILE ILLNESS			3	1	other	4	2	0	0	1	SECONDARY	MALE	0.61614	TREATMENT	0
72	1	Paracetamol		ANALGESIC	FEBRILE ILLNESS		1	1	1	ppmv	4	2	0	0	1	SECONDARY	MALE	0.61614	TREATMENT	0
73	1	Paracetamol		ANALGESIC	PAIN		1	1	1	ppmv	2	3	0	0	1	SECONDARY	MALE	0.562056	TREATMENT	0
73	2	ACT Artesemin Combinatin Therapy		ANTI-MALARIAL	FEBRILE ILLNESS		1	1	1	ppmv	2	3	0	0	1	SECONDARY	FEMALE	0.562056	TREATMENT	0
73	2	Iron fessolate		HAEMATINIC	FEBRILE ILLNESS			3	1	ppmv	2	3	0	0	1	SECONDARY	FEMALE	0.562056	TREATMENT	0
73	2	Paracetamol		ANALGESIC	FEBRILE ILLNESS		1	1	1	ppmv	2	3	0	0	1	SECONDARY	FEMALE	0.562056	TREATMENT	0
73	2	Folic Acid		HAEMATINIC	FEBRILE ILLNESS			3	1	ppmv	2	3	0	0	1	SECONDARY	FEMALE	0.562056	TREATMENT	0
73	2	Co-Trimoxazole		ANTIBIOTIC	FEBRILE ILLNESS		1	1	1	ppmv	2	3	0	0	1	SECONDARY	FEMALE	0.562056	TREATMENT	0
73	3	Co-Trimoxazole		ANTIBIOTIC	FEBRILE ILLNESS		1	1	1	ppmv	1	3	0	0	0	SECONDARY	FEMALE	0.562056	TREATMENT	0
73	3	ACT Artesemin Combinatin Therapy		ANTI-MALARIAL	FEBRILE ILLNESS		1	1	1	ppmv	1	3	0	0	0	SECONDARY	FEMALE	0.562056	TREATMENT	0
73	3	Folic Acid		HAEMATINIC	FEBRILE ILLNESS			3	1	ppmv	1	3	0	0	0	SECONDARY	FEMALE	0.562056	TREATMENT	0
73	3	Paracetamol		ANALGESIC	FEBRILE ILLNESS		1	1	1	ppmv	1	3	0	0	0	SECONDARY	FEMALE	0.562056	TREATMENT	0
73	4	Folic Acid		HAEMATINIC	FEBRILE ILLNESS			3	1	ppmv	1	3	0	0	0	NO EDUCATION	MALE	0.562056	TREATMENT	0
73	4	Co-Trimoxazole		ANTIBIOTIC	FEBRILE ILLNESS		1	1	1	ppmv	1	3	0	0	0	NO EDUCATION	MALE	0.562056	TREATMENT	0
73	4	Paracetamol		ANALGESIC	FEBRILE ILLNESS		1	1	1	ppmv	1	3	0	0	0	NO EDUCATION	MALE	0.562056	TREATMENT	0
73	4	ACT Artesemin Combinatin Therapy		ANTI-MALARIAL	FEBRILE ILLNESS		1	1	1	ppmv	1	3	0	0	0	NO EDUCATION	MALE	0.562056	TREATMENT	0
74	1	OTHER SPECIFY	vitamin or mineral	VITAMIN&MINERAL	DIARRHOEA		0	2	1	ppmv	3	1	1	0	0	NO EDUCATION	FEMALE	0.597778	TREATMENT	0
74	1	Paracetamol		ANALGESIC	PAIN		1	1	1	public	3	1	1	0	0	NO EDUCATION	FEMALE	0.597778	TREATMENT	0
74	1	Herbal (Liquid)		HERBAL	FEBRILE ILLNESS			3	1	other	3	1	1	0	0	NO EDUCATION	FEMALE	0.597778	TREATMENT	0
74	1	ACT Artesemin Combinatin Therapy		ANTI-MALARIAL	FEBRILE ILLNESS		1	1	1	public	3	1	1	0	0	NO EDUCATION	FEMALE	0.597778	TREATMENT	0
74	1	Blood tonic		HAEMATINIC	OTHER SPECIFY		0	2	1	ppmv	3	1	1	0	0	NO EDUCATION	FEMALE	0.597778	TREATMENT	0
74	1	Metronidazole / Flagyl		ANTIBIOTIC	DIARRHOEA		1	1	1	ppmv	3	1	1	0	0	NO EDUCATION	FEMALE	0.597778	TREATMENT	0
75	1	Piroxicam		ANALGESIC	PAIN		1	1	1	ppmv	3	1	0	0	0	PRIMARY	MALE	0.607114	TREATMENT	0
75	1	Paracetamol		ANALGESIC	PAIN		1	1	1	ppmv	3	1	0	0	0	PRIMARY	MALE	0.607114	TREATMENT	0
75	1	Herbal (Liquid)		HERBAL	FEBRILE ILLNESS			3	1	other	3	1	0	0	0	PRIMARY	MALE	0.607114	TREATMENT	0
76	5	Herbal (Liquid)		HERBAL	FEBRILE ILLNESS			3	1	other	1	3	0	0	0	NO EDUCATION	MALE	0.562056	TREATMENT	0
76	5	Cough Syrup		EXPECTORANT	FEBRILE ILLNESS		0	2	1	private	1	3	0	0	0	NO EDUCATION	MALE	0.562056	TREATMENT	0
76	5	Paracetamol		ANALGESIC	FEBRILE ILLNESS		1	1	1	private	1	3	0	0	0	NO EDUCATION	MALE	0.562056	TREATMENT	0
76	2	Herbal (Liquid)		HERBAL	FEBRILE ILLNESS			3	1	other	2	3	1	0	1	SECONDARY	FEMALE	0.562056	TREATMENT	0
76	2	Paracetamol		ANALGESIC	FEBRILE ILLNESS		1	1	1	ppmv	2	3	1	0	1	SECONDARY	FEMALE	0.562056	TREATMENT	0
76	4	ACT Artesemin Combinatin Therapy		ANTI-MALARIAL	FEBRILE ILLNESS		1	1	1	ppmv	1	3	1	0	0	NO EDUCATION	FEMALE	0.562056	TREATMENT	0
76	4	Paracetamol		ANALGESIC	FEBRILE ILLNESS		1	1	1	ppmv	1	3	1	0	0	NO EDUCATION	FEMALE	0.562056	TREATMENT	0
76	4	Herbal (Liquid)		HERBAL	FEBRILE ILLNESS			3	1	other	1	3	1	0	0	NO EDUCATION	FEMALE	0.562056	TREATMENT	0
76	1	Herbal (Liquid)		HERBAL	FEBRILE ILLNESS			3	1	other	2	3	1	0	1	SECONDARY	MALE	0.562056	TREATMENT	0
76	1	Paracetamol		ANALGESIC	FEBRILE ILLNESS		1	1	1	ppmv	2	3	1	0	1	SECONDARY	MALE	0.562056	TREATMENT	0
76	3	ACT Artesemin Combinatin Therapy		ANTI-MALARIAL	FEBRILE ILLNESS		1	1	1	ppmv	1	3	1	0	0	NO EDUCATION	MALE	0.562056	TREATMENT	0
76	3	Paracetamol		ANALGESIC	FEBRILE ILLNESS		1	1	1	ppmv	1	3	1	0	0	NO EDUCATION	MALE	0.562056	TREATMENT	0
76	3	Herbal (Liquid)		HERBAL	FEBRILE ILLNESS			3	1	other	1	3	1	0	0	NO EDUCATION	MALE	0.562056	TREATMENT	0
77	1	Blood tonic		HAEMATINIC	MALARIA			3	1	ppmv	3	4	0	0	1	PRIMARY	MALE	0.623221	TREATMENT	0
77	1	Paracetamol		ANALGESIC	MALARIA		1	1	1	ppmv	3	4	0	0	1	PRIMARY	MALE	0.623221	TREATMENT	0
77	1	Ibuprofen		ANALGESIC	MALARIA			3	1	ppmv	3	4	0	0	1	PRIMARY	MALE	0.623221	TREATMENT	0
77	1	Metronidazole / Flagyl		ANTIBIOTIC	DIARRHOEA		1	1	1	ppmv	3	4	0	0	1	PRIMARY	MALE	0.623221	TREATMENT	0
77	1	ACT Artesemin Combinatin Therapy		ANTI-MALARIAL	MALARIA		1	1	1	ppmv	3	4	0	0	1	PRIMARY	MALE	0.623221	TREATMENT	0
77	1	Multi Vitamin		VITAMIN&MINERAL	MALARIA			3	1	ppmv	3	4	0	0	1	PRIMARY	MALE	0.623221	TREATMENT	0
77	2	Chloroquine		ANTI-MALARIAL	MALARIA		1	1	1	ppmv	3	4	0	0	1	PRIMARY	FEMALE	0.623221	TREATMENT	0
77	2	Iron fessolate		HAEMATINIC	MALARIA			3	1	ppmv	3	4	0	0	1	PRIMARY	FEMALE	0.623221	TREATMENT	0
77	2	Paracetamol		ANALGESIC	PAIN		1	1	1	ppmv	3	4	0	0	1	PRIMARY	FEMALE	0.623221	TREATMENT	0
77	3	Folic Acid		HAEMATINIC	MALARIA			3	1	ppmv	2	4	0	0	0	SECONDARY	MALE	0.623221	TREATMENT	0
77	3	Vitamin C		VITAMIN&MINERAL	MALARIA			3	1	ppmv	2	4	0	0	0	SECONDARY	MALE	0.623221	TREATMENT	0
77	3	Multi Vitamin		VITAMIN&MINERAL	MALARIA			3	1	ppmv	2	4	0	0	0	SECONDARY	MALE	0.623221	TREATMENT	0
77	3	ACT Artesemin Combinatin Therapy		ANTI-MALARIAL	MALARIA		1	1	1	ppmv	2	4	0	0	0	SECONDARY	MALE	0.623221	TREATMENT	0
77	3	Paracetamol		ANALGESIC	MALARIA		1	1	1	ppmv	2	4	0	0	0	SECONDARY	MALE	0.623221	TREATMENT	0
77	4	Vitamin C		VITAMIN&MINERAL	MALARIA			3	1	ppmv	1	4	0	0	0	SECONDARY	FEMALE	0.623221	TREATMENT	0
77	4	Paracetamol		ANALGESIC	MALARIA		1	1	1	ppmv	1	4	0	0	0	SECONDARY	FEMALE	0.623221	TREATMENT	0
77	4	ACT Artesemin Combinatin Therapy		ANTI-MALARIAL	MALARIA		1	1	1	ppmv	1	4	0	0	0	SECONDARY	FEMALE	0.623221	TREATMENT	0
77	4	Folic Acid		HAEMATINIC	MALARIA			3	1	ppmv	1	4	0	0	0	SECONDARY	FEMALE	0.623221	TREATMENT	0
77	4	Multi Vitamin		VITAMIN&MINERAL	MALARIA			3	1	ppmv	1	4	0	0	0	SECONDARY	FEMALE	0.623221	TREATMENT	0
77	5	Iron fessolate		HAEMATINIC	MALARIA			3	1	public	1	4	0	0	0	PRIMARY	FEMALE	0.623221	TREATMENT	0
77	5	Vitamin C		VITAMIN&MINERAL	MALARIA			3	1	public	1	4	0	0	0	PRIMARY	FEMALE	0.623221	TREATMENT	0
77	5	ACT Artesemin Combinatin Therapy		ANTI-MALARIAL	MALARIA		1	1	1	public	1	4	0	0	0	PRIMARY	FEMALE	0.623221	TREATMENT	0
77	5	Folic Acid		HAEMATINIC	MALARIA			3	1	public	1	4	0	0	0	PRIMARY	FEMALE	0.623221	TREATMENT	0
77	5	Paracetamol		ANALGESIC	MALARIA		1	1	1	public	1	4	0	0	0	PRIMARY	FEMALE	0.623221	TREATMENT	0
77	5	Blood tonic		HAEMATINIC	MALARIA			3	1	public	1	4	0	0	0	PRIMARY	FEMALE	0.623221	TREATMENT	0
78	4	NO MEDICATION IN CABINET							0		1	3	0	0	0	NO EDUCATION	FEMALE	0.607818	TREATMENT	0
78	1	Ibuprofen		ANALGESIC	PAIN		1	1	1	ppmv	3	3	0	0	1	PRIMARY	MALE	0.607818	TREATMENT	0
78	1	Paracetamol		ANALGESIC	PAIN		1	1	1	ppmv	3	3	0	0	1	PRIMARY	MALE	0.607818	TREATMENT	0
78	1	Herbal (Powder)		HERBAL	FEBRILE ILLNESS			3	1	other	3	3	0	0	1	PRIMARY	MALE	0.607818	TREATMENT	0
78	2	Iron fessolate		HAEMATINIC	OTHER SPECIFY	BLOOD BUILDER	1	1	1	ppmv	2	3	0	0	1	NO EDUCATION	FEMALE	0.607818	TREATMENT	0
78	2	Paracetamol		ANALGESIC	PAIN		1	1	1	ppmv	2	3	0	0	1	NO EDUCATION	FEMALE	0.607818	TREATMENT	0
78	2	Herbal (Powder)		HERBAL	FEBRILE ILLNESS			3	1	other	2	3	0	0	1	NO EDUCATION	FEMALE	0.607818	TREATMENT	0
78	3	NO MEDICATION IN CABINET							0		1	3	0	0	0	NO EDUCATION	FEMALE	0.607818	TREATMENT	0
79	1	Metronidazole / Flagyl		ANTIBIOTIC	DIARRHOEA		1	1	1	ppmv	3	2	0	0	1	PRIMARY	MALE	0.597955	TREATMENT	1
79	1	Ibuprofen		ANALGESIC	PAIN		1	1	1	ppmv	3	2	0	0	1	PRIMARY	MALE	0.597955	TREATMENT	1
79	1	Herbal (Liquid)		HERBAL	FEBRILE ILLNESS			3	1	other	3	2	0	0	1	PRIMARY	MALE	0.597955	TREATMENT	1
79	1	Paracetamol		ANALGESIC	PAIN		1	1	1	ppmv	3	2	0	0	1	PRIMARY	MALE	0.597955	TREATMENT	1
79	2	OTHER SPECIFY	vitamin or mineral	VITAMIN&MINERAL	FEBRILE ILLNESS			3	1	other	2	2	0	0	1	NO EDUCATION	FEMALE	0.597955	TREATMENT	1
79	2	Herbal (Liquid)		HERBAL	FEBRILE ILLNESS			3	1	other	2	2	0	0	1	NO EDUCATION	FEMALE	0.597955	TREATMENT	1
79	3	ACT Artesemin Combinatin Therapy		ANTI-MALARIAL	FEBRILE ILLNESS		1	1	1	private	1	2	0	0	0	SECONDARY	MALE	0.597955	TREATMENT	1
79	3	Herbal (Liquid)		HERBAL	FEBRILE ILLNESS			3	1	other	1	2	0	0	0	SECONDARY	MALE	0.597955	TREATMENT	1
79	4	Herbal (Liquid)		HERBAL	FEBRILE ILLNESS			3	1	other	1	2	0	0	0	PRIMARY	FEMALE	0.597955	TREATMENT	1
79	4	ACT Artesemin Combinatin Therapy		ANTI-MALARIAL	FEBRILE ILLNESS		1	1	1	private	1	2	0	0	0	PRIMARY	FEMALE	0.597955	TREATMENT	1
79	5	Herbal (Liquid)		HERBAL	FEBRILE ILLNESS			3	1	other	1	2	0	0	0	PRIMARY	MALE	0.597955	TREATMENT	1
79	5	ACT Artesemin Combinatin Therapy		ANTI-MALARIAL	FEBRILE ILLNESS		1	1	1	private	1	2	0	0	0	PRIMARY	MALE	0.597955	TREATMENT	1
79	6	Paracetamol		ANALGESIC	FEBRILE ILLNESS		1	1	1	private	1	2	0	0	0	PRIMARY	FEMALE	0.597955	TREATMENT	1
79	6	Herbal (Liquid)		HERBAL	FEBRILE ILLNESS			3	1	other	1	2	0	0	0	PRIMARY	FEMALE	0.597955	TREATMENT	1
79	6	ACT Artesemin Combinatin Therapy		ANTI-MALARIAL	FEBRILE ILLNESS		1	1	1	private	1	2	0	0	0	PRIMARY	FEMALE	0.597955	TREATMENT	1
79	7	ACT Artesemin Combinatin Therapy		ANTI-MALARIAL	FEBRILE ILLNESS		1	1	1	private	1	2	0	0	0	NO EDUCATION	FEMALE	0.597955	TREATMENT	1
79	7	Paracetamol		ANALGESIC	FEBRILE ILLNESS		1	1	1	private	1	2	0	0	0	NO EDUCATION	FEMALE	0.597955	TREATMENT	1
79	7	Herbal (Liquid)		HERBAL	FEBRILE ILLNESS			3	1	other	1	2	0	0	0	NO EDUCATION	FEMALE	0.597955	TREATMENT	1
80	1	Multi Vitamin		VITAMIN&MINERAL	OTHER SPECIFY	FOR VITAMIN	1	1	1	ppmv	3	5	0	0	1	SECONDARY	MALE	0.609574	TREATMENT	1
80	1	Ibuprofen		ANALGESIC	PAIN		1	1	1	ppmv	3	5	0	0	1	SECONDARY	MALE	0.609574	TREATMENT	1
80	1	Paracetamol		ANALGESIC	PAIN		1	1	1	ppmv	3	5	0	0	1	SECONDARY	MALE	0.609574	TREATMENT	1
80	1	Metronidazole / Flagyl		ANTIBIOTIC	DIARRHOEA		1	1	1	ppmv	3	5	0	0	1	SECONDARY	MALE	0.609574	TREATMENT	1
80	5	Iron fessolate		HAEMATINIC	OTHER SPECIFY	FOR BLOOD	1	1	1	ppmv	3	5	0	0	1	NO EDUCATION	FEMALE	0.609574	TREATMENT	1
80	5	Herbal (Liquid)		HERBAL	MALARIA			3	1	other	3	5	0	0	1	NO EDUCATION	FEMALE	0.609574	TREATMENT	1
80	5	Paracetamol		ANALGESIC	PAIN		1	1	1	ppmv	3	5	0	0	1	NO EDUCATION	FEMALE	0.609574	TREATMENT	1
80	5	Ibuprofen		ANALGESIC	PAIN		1	1	1	ppmv	3	5	0	0	1	NO EDUCATION	FEMALE	0.609574	TREATMENT	1
80	6	ACT Artesemin Combinatin Therapy		ANTI-MALARIAL	MALARIA		1	1	1	ppmv	1	5	0	0	0	NO EDUCATION	FEMALE	0.609574	TREATMENT	1
80	6	Paracetamol		ANALGESIC	PAIN		1	1	1	ppmv	1	5	0	0	0	NO EDUCATION	FEMALE	0.609574	TREATMENT	1
80	6	Blood tonic		HAEMATINIC	OTHER SPECIFY	FOR BLOOD	1	1	1	ppmv	1	5	0	0	0	NO EDUCATION	FEMALE	0.609574	TREATMENT	1
80	6	Herbal (Liquid)		HERBAL	MALARIA			3	1	other	1	5	0	0	0	NO EDUCATION	FEMALE	0.609574	TREATMENT	1
80	2	Chloroquine		ANTI-MALARIAL	MALARIA		1	1	1	ppmv	2	5	0	0	0	SECONDARY	MALE	0.609574	TREATMENT	1
80	2	Chlorphenyramine		ANTI-HISTAMINE	MALARIA			3	1	ppmv	2	5	0	0	0	SECONDARY	MALE	0.609574	TREATMENT	1
80	2	Paracetamol		ANALGESIC	PAIN		1	1	1	ppmv	2	5	0	0	0	SECONDARY	MALE	0.609574	TREATMENT	1
80	2	Piroxicam		ANALGESIC	PAIN		1	1	1	ppmv	2	5	0	0	0	SECONDARY	MALE	0.609574	TREATMENT	1
80	3	Chloroquine		ANTI-MALARIAL	MALARIA		1	1	1	ppmv	2	5	0	0	0	SECONDARY	FEMALE	0.609574	TREATMENT	1
80	3	Chlorphenyramine		ANTI-HISTAMINE	MALARIA			3	1	ppmv	2	5	0	0	0	SECONDARY	FEMALE	0.609574	TREATMENT	1
80	3	Paracetamol		ANALGESIC	PAIN		1	1	1	ppmv	2	5	0	0	0	SECONDARY	FEMALE	0.609574	TREATMENT	1
80	3	Chlorphenyramine		ANTI-HISTAMINE	MALARIA			3	1	ppmv	2	5	0	0	0	SECONDARY	FEMALE	0.609574	TREATMENT	1
80	3	Iron fessolate		HAEMATINIC	OTHER SPECIFY	FOR BLOOD	1	1	1	ppmv	2	5	0	0	0	SECONDARY	FEMALE	0.609574	TREATMENT	1
80	4	Herbal (Liquid)		HERBAL	MALARIA			3	1	other	1	5	0	0	0	SECONDARY	MALE	0.609574	TREATMENT	1
80	4	Ibuprofen		ANALGESIC	PAIN		1	1	1	ppmv	1	5	0	0	0	SECONDARY	MALE	0.609574	TREATMENT	1
80	4	Iron fessolate		HAEMATINIC	OTHER SPECIFY	FOR BLOOD	1	1	1	ppmv	1	5	0	0	0	SECONDARY	MALE	0.609574	TREATMENT	1
80	4	Paracetamol		ANALGESIC	PAIN		1	1	1	ppmv	1	5	0	0	0	SECONDARY	MALE	0.609574	TREATMENT	1
81	6	Paracetamol		ANALGESIC	FEBRILE ILLNESS		1	1	1	private	1	5	0	0	0	PRIMARY	MALE	0.597778	TREATMENT	1
81	6	Folic Acid		HAEMATINIC	FEBRILE ILLNESS			3	1	private	1	5	0	0	0	PRIMARY	MALE	0.597778	TREATMENT	1
81	6	Blood tonic		HAEMATINIC	FEBRILE ILLNESS			3	1	private	1	5	0	0	0	PRIMARY	MALE	0.597778	TREATMENT	1
81	6	Herbal (Liquid)		HERBAL	FEBRILE ILLNESS			3	1	other	1	5	0	0	0	PRIMARY	MALE	0.597778	TREATMENT	1
81	6	Chloramphenicol		ANTIBIOTIC	FEBRILE ILLNESS		1	1	1	private	1	5	0	0	0	PRIMARY	MALE	0.597778	TREATMENT	1
81	7	Paracetamol		ANALGESIC	FEBRILE ILLNESS		1	1	1	ppmv	1	5	0	0	0	NO EDUCATION	FEMALE	0.597778	TREATMENT	1
81	7	Cough Syrup		EXPECTORANT	FEBRILE ILLNESS		0	2	1	ppmv	1	5	0	0	0	NO EDUCATION	FEMALE	0.597778	TREATMENT	1
81	7	Herbal (Liquid)		HERBAL	FEBRILE ILLNESS			3	1	other	1	5	0	0	0	NO EDUCATION	FEMALE	0.597778	TREATMENT	1
81	7	Blood tonic		HAEMATINIC	FEBRILE ILLNESS			3	1	ppmv	1	5	0	0	0	NO EDUCATION	FEMALE	0.597778	TREATMENT	1
81	1	Herbal (Liquid)		HERBAL	FEBRILE ILLNESS			3	1	other	3	5	0	0	1	PRIMARY	MALE	0.597778	TREATMENT	1
81	1	Paracetamol		ANALGESIC	PAIN		1	1	1	ppmv	3	5	0	0	1	PRIMARY	MALE	0.597778	TREATMENT	1
81	2	Paracetamol		ANALGESIC	PAIN		1	1	1	ppmv	2	5	0	0	1	PRIMARY	FEMALE	0.597778	TREATMENT	1
81	2	Herbal (Liquid)		HERBAL	FEBRILE ILLNESS			3	1	other	2	5	0	0	1	PRIMARY	FEMALE	0.597778	TREATMENT	1
81	2	Iron fessolate		HAEMATINIC	PAIN		0	2	1	ppmv	2	5	0	0	1	PRIMARY	FEMALE	0.597778	TREATMENT	1
81	3	Blood tonic		HAEMATINIC	FEBRILE ILLNESS			3	1	ppmv	1	5	0	0	0	SECONDARY	MALE	0.597778	TREATMENT	1
81	3	Paracetamol		ANALGESIC	FEBRILE ILLNESS		1	1	1	ppmv	1	5	0	0	0	SECONDARY	MALE	0.597778	TREATMENT	1
81	3	Herbal (Liquid)		HERBAL	FEBRILE ILLNESS			3	1	other	1	5	0	0	0	SECONDARY	MALE	0.597778	TREATMENT	1
81	4	Herbal (Liquid)		HERBAL	FEBRILE ILLNESS			3	1	other	1	5	0	0	0	PRIMARY	MALE	0.597778	TREATMENT	1
81	4	Blood tonic		HAEMATINIC	FEBRILE ILLNESS			3	1	ppmv	1	5	0	0	0	PRIMARY	MALE	0.597778	TREATMENT	1
81	4	Paracetamol		ANALGESIC	FEBRILE ILLNESS		1	1	1	ppmv	1	5	0	0	0	PRIMARY	MALE	0.597778	TREATMENT	1
81	5	Herbal (Liquid)		HERBAL	FEBRILE ILLNESS			3	1	other	1	5	0	0	0	PRIMARY	FEMALE	0.597778	TREATMENT	1
81	5	Blood tonic		HAEMATINIC	FEBRILE ILLNESS			3	1	ppmv	1	5	0	0	0	PRIMARY	FEMALE	0.597778	TREATMENT	1
81	5	Paracetamol		ANALGESIC	FEBRILE ILLNESS		1	1	1	ppmv	1	5	0	0	0	PRIMARY	FEMALE	0.597778	TREATMENT	1
82	4	Paracetamol		ANALGESIC	FEBRILE ILLNESS		1	1	1	ppmv	1	5	0	0	0	NO EDUCATION	MALE	0.600219	TREATMENT	0
82	4	Herbal (Liquid)		HERBAL	FEBRILE ILLNESS			3	1	other	1	5	0	0	0	NO EDUCATION	MALE	0.600219	TREATMENT	0
82	1	Herbal (Liquid)		HERBAL	FEBRILE ILLNESS			3	1	other	2	5	0	0	1	TERTIARY	MALE	0.600219	TREATMENT	0
82	1	Paracetamol		ANALGESIC	FEBRILE ILLNESS		1	1	1	ppmv	2	5	0	0	1	TERTIARY	MALE	0.600219	TREATMENT	0
82	2	Herbal (Liquid)		HERBAL	FEBRILE ILLNESS			3	1	other	2	5	0	0	1	TERTIARY	FEMALE	0.600219	TREATMENT	0
82	2	Paracetamol		ANALGESIC	FEBRILE ILLNESS		1	1	1	ppmv	2	5	0	0	1	TERTIARY	FEMALE	0.600219	TREATMENT	0
82	3	Paracetamol		ANALGESIC	FEBRILE ILLNESS		1	1	1	ppmv	1	5	0	0	0	PRIMARY	FEMALE	0.600219	TREATMENT	0
82	3	Herbal (Liquid)		HERBAL	FEBRILE ILLNESS			3	1	other	1	5	0	0	0	PRIMARY	FEMALE	0.600219	TREATMENT	0
83	2	Paracetamol		ANALGESIC	PAIN		1	1	1	private	2	5	0	0	1	NO EDUCATION	FEMALE	0.571539	TREATMENT	0
83	2	OTHER SPECIFY	vitamin or mineral	VITAMIN&MINERAL	OTHER SPECIFY	HEART BURN	0	2	1	private	2	5	0	0	1	NO EDUCATION	FEMALE	0.571539	TREATMENT	0
83	2	Herbal (Liquid)		HERBAL	FEBRILE ILLNESS			3	1	other	2	5	0	0	1	NO EDUCATION	FEMALE	0.571539	TREATMENT	0
83	2	Iron fessolate		HAEMATINIC	OTHER SPECIFY	BLOOD SUPPLEMENT	1	1	1	private	2	5	0	0	1	NO EDUCATION	FEMALE	0.571539	TREATMENT	0
83	2	Multi Vitamin		VITAMIN&MINERAL	OTHER SPECIFY	BLOOD SUPPLEMENT	1	1	1	private	2	5	0	0	1	NO EDUCATION	FEMALE	0.571539	TREATMENT	0
83	1	Herbal (Liquid)		HERBAL	FEBRILE ILLNESS			3	1	other	3	5	0	0	0	SECONDARY	MALE	0.571539	TREATMENT	0
83	1	Vitamin C		VITAMIN&MINERAL	OTHER SPECIFY	BLOOD BUILDER	1	1	1	ppmv	3	5	0	0	0	SECONDARY	MALE	0.571539	TREATMENT	0
83	1	Blood tonic		HAEMATINIC	OTHER SPECIFY	BLOOD BUILDER	1	1	1	ppmv	3	5	0	0	0	SECONDARY	MALE	0.571539	TREATMENT	0
83	1	Paracetamol		ANALGESIC	OTHER SPECIFY	HEADACHE	1	1	1	ppmv	3	5	0	0	0	SECONDARY	MALE	0.571539	TREATMENT	0
84	1	Multi Vitamin		VITAMIN&MINERAL	OTHER SPECIFY	FOR VITAMINE	1	1	1	ppmv	3	4	0	0	1	TERTIARY	MALE	0.59177	TREATMENT	0
84	1	Paracetamol		ANALGESIC	PAIN		1	1	1	ppmv	3	4	0	0	1	TERTIARY	MALE	0.59177	TREATMENT	0
84	1	ACT Artesemin Combinatin Therapy		ANTI-MALARIAL	FEBRILE ILLNESS		1	1	1	ppmv	3	4	0	0	1	TERTIARY	MALE	0.59177	TREATMENT	0
84	2	Iron fessolate		HAEMATINIC	OTHER SPECIFY	FOR BLOOD	1	1	1	public	3	4	0	1	1	TERTIARY	FEMALE	0.59177	TREATMENT	0
84	2	Salbutmamol		ANTI-ASTHMATIC	ASTHMA		1	1	1	public	3	4	0	1	1	TERTIARY	FEMALE	0.59177	TREATMENT	0
84	2	Blood tonic		HAEMATINIC	OTHER SPECIFY	FOR BLOOD	1	1	1	public	3	4	0	1	1	TERTIARY	FEMALE	0.59177	TREATMENT	0
84	2	OTHER SPECIFY	vitamin or mineral	VITAMIN&MINERAL	ASTHMA		0	2	1	public	3	4	0	1	1	TERTIARY	FEMALE	0.59177	TREATMENT	0
84	2	Paracetamol		ANALGESIC	PAIN		1	1	1	public	3	4	0	1	1	TERTIARY	FEMALE	0.59177	TREATMENT	0
84	3	Iron fessolate		HAEMATINIC	OTHER SPECIFY	FOR BLOOD	1	1	1	ppmv	1	4	0	0	0	SECONDARY	MALE	0.59177	TREATMENT	0
84	3	Diclofenac		ANALGESIC	PAIN		1	1	1	ppmv	1	4	0	0	0	SECONDARY	MALE	0.59177	TREATMENT	0
84	3	Paracetamol		ANALGESIC	PAIN		1	1	1	ppmv	1	4	0	0	0	SECONDARY	MALE	0.59177	TREATMENT	0
84	4	Paracetamol		ANALGESIC	PAIN		1	1	1	ppmv	1	4	0	0	0	SECONDARY	MALE	0.59177	TREATMENT	0
84	4	Diclofenac		ANALGESIC	PAIN		1	1	1	ppmv	1	4	0	0	0	SECONDARY	MALE	0.59177	TREATMENT	0
84	5	Blood tonic		HAEMATINIC	OTHER SPECIFY	FOR BLOOD	1	1	1	ppmv	1	4	0	0	0	NO EDUCATION	FEMALE	0.59177	TREATMENT	0
84	5	ACT Artesemin Combinatin Therapy		ANTI-MALARIAL	MALARIA		1	1	1	ppmv	1	4	0	0	0	NO EDUCATION	FEMALE	0.59177	TREATMENT	0
84	5	Paracetamol		ANALGESIC	PAIN		1	1	1	ppmv	1	4	0	0	0	NO EDUCATION	FEMALE	0.59177	TREATMENT	0
85	1	Multi Vitamin		VITAMIN&MINERAL	MALARIA			3	1	ppmv	4	1	1	1	0	NO EDUCATION	FEMALE	0.607114	TREATMENT	0
85	1	Iron fessolate		HAEMATINIC	MALARIA			3	1	public	4	1	1	1	0	NO EDUCATION	FEMALE	0.607114	TREATMENT	0
85	1	Piroxicam		ANALGESIC	PAIN		1	1	1	ppmv	4	1	1	1	0	NO EDUCATION	FEMALE	0.607114	TREATMENT	0
85	1	Blood tonic		HAEMATINIC	MALARIA			3	1	ppmv	4	1	1	1	0	NO EDUCATION	FEMALE	0.607114	TREATMENT	0
85	1	Paracetamol		ANALGESIC	PAIN		1	1	1	public	4	1	1	1	0	NO EDUCATION	FEMALE	0.607114	TREATMENT	0
85	1	Chloramphenicol		ANTIBIOTIC	OTHER SPECIFY	EYE PROBLEM	1	1	1	public	4	1	1	1	0	NO EDUCATION	FEMALE	0.607114	TREATMENT	0
85	1	ACT Artesemin Combinatin Therapy		ANTI-MALARIAL	MALARIA		1	1	1	ppmv	4	1	1	1	0	NO EDUCATION	FEMALE	0.607114	TREATMENT	0
86	1	Tramadol		ANALGESIC	MALARIA			3	1	ppmv	4	1	0	0	0	NO EDUCATION	FEMALE	0.638015	TREATMENT	0
86	1	Herbal (Leaf)		HERBAL	DIARRHOEA			3	1	other	4	1	0	0	0	NO EDUCATION	FEMALE	0.638015	TREATMENT	0
86	1	Multi Vitamin		VITAMIN&MINERAL	MALARIA			3	1	ppmv	4	1	0	0	0	NO EDUCATION	FEMALE	0.638015	TREATMENT	0
86	1	Chloroquine		ANTI-MALARIAL	MALARIA		1	1	1	ppmv	4	1	0	0	0	NO EDUCATION	FEMALE	0.638015	TREATMENT	0
86	1	Paracetamol		ANALGESIC	MALARIA		1	1	1	ppmv	4	1	0	0	0	NO EDUCATION	FEMALE	0.638015	TREATMENT	0
86	1	Iron fessolate		HAEMATINIC	MALARIA			3	1	ppmv	4	1	0	0	0	NO EDUCATION	FEMALE	0.638015	TREATMENT	0
86	1	Blood tonic		HAEMATINIC	MALARIA			3	1	ppmv	4	1	0	0	0	NO EDUCATION	FEMALE	0.638015	TREATMENT	0
87	1	Herbal (Liquid)		HERBAL	FEBRILE ILLNESS			3	1	other	2	3	0	0	1	SECONDARY	MALE	0.579094	TREATMENT	0
87	2	Blood tonic		HAEMATINIC	PREGNANCY		1	1	1	other	2	3	0	0	1	SECONDARY	FEMALE	0.579094	TREATMENT	0
87	2	Herbal (Liquid)		HERBAL	FEBRILE ILLNESS			3	1	other	2	3	0	0	1	SECONDARY	FEMALE	0.579094	TREATMENT	0
87	2	Ampicillin/ ampiclox		ANTIBIOTIC	PREGNANCY		0	2	1	other	2	3	0	0	1	SECONDARY	FEMALE	0.579094	TREATMENT	0
87	2	Blood tonic		HAEMATINIC	PREGNANCY		1	1	1	other	2	3	0	0	1	SECONDARY	FEMALE	0.579094	TREATMENT	0
87	2	Ampicillin/ ampiclox		ANTIBIOTIC	PREGNANCY		0	2	1	other	2	3	0	0	1	SECONDARY	FEMALE	0.579094	TREATMENT	0
87	2	Paracetamol		ANALGESIC	FEBRILE ILLNESS		1	1	1	ppmv	2	3	0	0	1	SECONDARY	FEMALE	0.579094	TREATMENT	0
88	1	Multi Vitamin		VITAMIN&MINERAL	MALARIA			3	1	ppmv	2	4	1	0	1	SECONDARY	MALE	0.578334	TREATMENT	0
88	1	ACT Artesemin Combinatin Therapy		ANTI-MALARIAL	MALARIA		1	1	1	ppmv	2	4	1	0	1	SECONDARY	MALE	0.578334	TREATMENT	0
88	1	Paracetamol		ANALGESIC	MALARIA		1	1	1	ppmv	2	4	1	0	1	SECONDARY	MALE	0.578334	TREATMENT	0
88	1	Amoxicillin		ANTIBIOTIC	MALARIA		0	2	1	ppmv	2	4	1	0	1	SECONDARY	MALE	0.578334	TREATMENT	0
88	1	Ibuprofen		ANALGESIC	MALARIA			3	1	ppmv	2	4	1	0	1	SECONDARY	MALE	0.578334	TREATMENT	0
88	1	Metronidazole / Flagyl		ANTIBIOTIC	MALARIA		0	2	1	ppmv	2	4	1	0	1	SECONDARY	MALE	0.578334	TREATMENT	0
88	1	Blood tonic		HAEMATINIC	MALARIA			3	1	ppmv	2	4	1	0	1	SECONDARY	MALE	0.578334	TREATMENT	0
88	2	ACT Artesemin Combinatin Therapy		ANTI-MALARIAL	MALARIA		1	1	1	ppmv	2	4	1	0	1	SECONDARY	FEMALE	0.578334	TREATMENT	0
88	2	OTHER SPECIFY	vitamin or mineral	VITAMIN&MINERAL	MALARIA			3	1	ppmv	2	4	1	0	1	SECONDARY	FEMALE	0.578334	TREATMENT	0
88	2	Blood tonic		HAEMATINIC	MALARIA			3	1	ppmv	2	4	1	0	1	SECONDARY	FEMALE	0.578334	TREATMENT	0
88	2	Multi Vitamin		VITAMIN&MINERAL	MALARIA			3	1	ppmv	2	4	1	0	1	SECONDARY	FEMALE	0.578334	TREATMENT	0
88	2	Ibuprofen		ANALGESIC	MALARIA			3	1	ppmv	2	4	1	0	1	SECONDARY	FEMALE	0.578334	TREATMENT	0
88	2	Paracetamol		ANALGESIC	MALARIA		1	1	1	ppmv	2	4	1	0	1	SECONDARY	FEMALE	0.578334	TREATMENT	0
88	3	Iron fessolate		HAEMATINIC	MALARIA			3	1	ppmv	1	4	1	0	0	PRIMARY	FEMALE	0.578334	TREATMENT	0
88	3	Paracetamol		ANALGESIC	MALARIA		1	1	1	ppmv	1	4	1	0	0	PRIMARY	FEMALE	0.578334	TREATMENT	0
88	3	Blood tonic		HAEMATINIC	MALARIA			3	1	ppmv	1	4	1	0	0	PRIMARY	FEMALE	0.578334	TREATMENT	0
88	3	Chloroquine		ANTI-MALARIAL	MALARIA		1	1	1	ppmv	1	4	1	0	0	PRIMARY	FEMALE	0.578334	TREATMENT	0
88	3	Co-Trimoxazole		ANTIBIOTIC	MALARIA		0	2	1	ppmv	1	4	1	0	0	PRIMARY	FEMALE	0.578334	TREATMENT	0
88	4	Blood tonic		HAEMATINIC	MALARIA			3	1	ppmv	1	4	1	0	0	PRIMARY	MALE	0.578334	TREATMENT	0
88	4	Chloroquine		ANTI-MALARIAL	MALARIA		1	1	1	ppmv	1	4	1	0	0	PRIMARY	MALE	0.578334	TREATMENT	0
88	4	Paracetamol		ANALGESIC	PAIN		1	1	1	ppmv	1	4	1	0	0	PRIMARY	MALE	0.578334	TREATMENT	0
88	4	Metronidazole / Flagyl		ANTIBIOTIC	DIARRHOEA		1	1	1	ppmv	1	4	1	0	0	PRIMARY	MALE	0.578334	TREATMENT	0
88	5	Blood tonic		HAEMATINIC	MALARIA			3	1	ppmv	1	4	1	0	0	NO EDUCATION	MALE	0.578334	TREATMENT	0
88	5	Paracetamol		ANALGESIC	MALARIA		1	1	1	ppmv	1	4	1	0	0	NO EDUCATION	MALE	0.578334	TREATMENT	0
88	5	Chloroquine		ANTI-MALARIAL	MALARIA		1	1	1	ppmv	1	4	1	0	0	NO EDUCATION	MALE	0.578334	TREATMENT	0
89	5	Multi Vitamin		VITAMIN&MINERAL	OTHER SPECIFY	FOR VITAMIN	1	1	1	ppmv	1	3	0	0	0	NO EDUCATION	MALE	0.626286	TREATMENT	0
89	5	Paracetamol		ANALGESIC	PAIN		1	1	1	ppmv	1	3	0	0	0	NO EDUCATION	MALE	0.626286	TREATMENT	0
89	1	Multi Vitamin		VITAMIN&MINERAL	OTHER SPECIFY	FOR BLOOD	1	1	1	ppmv	3	3	0	0	1	PRIMARY	MALE	0.626286	TREATMENT	0
89	1	Herbal (Leaf)		HERBAL	MALARIA			3	1	other	3	3	0	0	1	PRIMARY	MALE	0.626286	TREATMENT	0
89	1	Paracetamol		ANALGESIC	PAIN		1	1	1	ppmv	3	3	0	0	1	PRIMARY	MALE	0.626286	TREATMENT	0
89	1	Tramadol		ANALGESIC	PAIN		1	1	1	ppmv	3	3	0	0	1	PRIMARY	MALE	0.626286	TREATMENT	0
89	1	Herbal (Liquid)		HERBAL	MALARIA			3	1	other	3	3	0	0	1	PRIMARY	MALE	0.626286	TREATMENT	0
89	2	Herbal (Leaf)		HERBAL	MALARIA			3	1	other	2	3	0	0	1	NO EDUCATION	FEMALE	0.626286	TREATMENT	0
89	2	Herbal (Liquid)		HERBAL	MALARIA			3	1	other	2	3	0	0	1	NO EDUCATION	FEMALE	0.626286	TREATMENT	0
89	2	Paracetamol		ANALGESIC	PAIN		1	1	1	ppmv	2	3	0	0	1	NO EDUCATION	FEMALE	0.626286	TREATMENT	0
89	2	Multi Vitamin		VITAMIN&MINERAL	OTHER SPECIFY	FOR BLOOD	1	1	1	ppmv	2	3	0	0	1	NO EDUCATION	FEMALE	0.626286	TREATMENT	0
89	2	Tramadol		ANALGESIC	PAIN		1	1	1	ppmv	2	3	0	0	1	NO EDUCATION	FEMALE	0.626286	TREATMENT	0
89	3	Multi Vitamin		VITAMIN&MINERAL	OTHER SPECIFY	FOR BLOOD	1	1	1	ppmv	1	3	0	0	0	NO EDUCATION	FEMALE	0.626286	TREATMENT	0
89	3	Blood tonic		HAEMATINIC	OTHER SPECIFY	FOR BLOOD	1	1	1	ppmv	1	3	0	0	0	NO EDUCATION	FEMALE	0.626286	TREATMENT	0
89	3	Paracetamol		ANALGESIC	PAIN		1	1	1	ppmv	1	3	0	0	0	NO EDUCATION	FEMALE	0.626286	TREATMENT	0
89	3	Chlorphenyramine		ANTI-HISTAMINE	MALARIA			3	1	ppmv	1	3	0	0	0	NO EDUCATION	FEMALE	0.626286	TREATMENT	0
89	3	Chloroquine		ANTI-MALARIAL	MALARIA		1	1	1	ppmv	1	3	0	0	0	NO EDUCATION	FEMALE	0.626286	TREATMENT	0
89	4	Chloroquine		ANTI-MALARIAL	MALARIA		1	1	1	ppmv	1	3	0	0	0	NO EDUCATION	FEMALE	0.626286	TREATMENT	0
89	4	Co-Trimoxazole		ANTIBIOTIC	MALARIA		0	2	1	ppmv	1	3	0	0	0	NO EDUCATION	FEMALE	0.626286	TREATMENT	0
89	4	Blood tonic		HAEMATINIC	OTHER SPECIFY	FOR BLOOD	1	1	1	ppmv	1	3	0	0	0	NO EDUCATION	FEMALE	0.626286	TREATMENT	0
89	4	Paracetamol		ANALGESIC	PAIN		1	1	1	ppmv	1	3	0	0	0	NO EDUCATION	FEMALE	0.626286	TREATMENT	0
89	4	Chlorphenyramine		ANTI-HISTAMINE	MALARIA			3	1	ppmv	1	3	0	0	0	NO EDUCATION	FEMALE	0.626286	TREATMENT	0
90	6	Vitamin C		VITAMIN&MINERAL	PAIN		0	2	1	private	1	3	1	0	0	NO EDUCATION	FEMALE	0.392491	TREATMENT	1
90	6	Paracetamol		ANALGESIC	PAIN		1	1	1	private	1	3	1	0	0	NO EDUCATION	FEMALE	0.392491	TREATMENT	1
90	6	OTHER SPECIFY	vitamin or mineral	VITAMIN&MINERAL	PAIN		0	2	1	private	1	3	1	0	0	NO EDUCATION	FEMALE	0.392491	TREATMENT	1
90	1	Paracetamol		ANALGESIC	SLEEPLESNESS		0	2	1	ppmv	3	3	1	0	1		MALE	0.392491	TREATMENT	1
90	1	Blood tonic		HAEMATINIC	SLEEPLESNESS		0	2	1	ppmv	3	3	1	0	1		MALE	0.392491	TREATMENT	1
90	2	Paracetamol		ANALGESIC	PAIN		1	1	1	private	3	3	1	0	1	SECONDARY	FEMALE	0.392491	TREATMENT	1
90	2	Blood tonic		HAEMATINIC	PAIN		0	2	1	private	3	3	1	0	1	SECONDARY	FEMALE	0.392491	TREATMENT	1
90	3	NO MEDICATION IN CABINET							0		1	3	1	0	0	SECONDARY	FEMALE	0.392491	TREATMENT	1
90	4	NO MEDICATION IN CABINET							0		1	3	1	0	0	PRIMARY	FEMALE	0.392491	TREATMENT	1
90	5	Paracetamol		ANALGESIC	PAIN		1	1	1	private	1	3	1	0	0	NO EDUCATION	MALE	0.392491	TREATMENT	1
91	1	NO MEDICATION IN CABINET							0		4	4					MALE	0.404333	TREATMENT	0
91	2	Herbal (Liquid)		HERBAL	MALARIA			3	1	other	4	4	0	0	1	NO EDUCATION	FEMALE	0.404333	TREATMENT	0
91	3	Herbal (Liquid)		HERBAL	MALARIA			3	1	other	4	4	1	1	1	NO EDUCATION	FEMALE	0.404333	TREATMENT	0
91	4	Herbal (Liquid)		HERBAL	MALARIA			3	1	other	1	4	0	0	0	SECONDARY	FEMALE	0.404333	TREATMENT	0
92	11	Paracetamol		ANALGESIC	OTHER SPECIFY	TO ENRICH BLOOD	0	2	1	ppmv	1	5	1	0	0	NO EDUCATION	MALE	0.404333	TREATMENT	1
92	11	Multi Vitamin		VITAMIN&MINERAL	PAIN		0	2	1	ppmv	1	5	1	0	0	NO EDUCATION	MALE	0.404333	TREATMENT	1
92	1	NO MEDICATION IN CABINET							0		3	5	1	0	1	TERTIARY	MALE	0.404333	TREATMENT	1
92	2	NO MEDICATION IN CABINET							0		2	5	1	0	1	PRIMARY	FEMALE	0.404333	TREATMENT	1
92	3	NO MEDICATION IN CABINET							0		1	5	1	0	0	SECONDARY	FEMALE	0.404333	TREATMENT	1
92	4	NO MEDICATION IN CABINET							0		1	5	1	0	0	PRIMARY	FEMALE	0.404333	TREATMENT	1
92	5	NO MEDICATION IN CABINET							0		1	5	1	0	0	NO EDUCATION	FEMALE	0.404333	TREATMENT	1
92	6	NO MEDICATION IN CABINET							0		1	5	1	1	0	NO EDUCATION	FEMALE	0.404333	TREATMENT	1
92	8	NO MEDICATION IN CABINET							0		2	5	0	0	1	NO EDUCATION	FEMALE	0.404333	TREATMENT	1
92	9	NO MEDICATION IN CABINET							0		1	5	1	0	0	NO EDUCATION	FEMALE	0.404333	TREATMENT	1
92	10	NO MEDICATION IN CABINET							0		1	5	1	0	0	NO EDUCATION	FEMALE	0.404333	TREATMENT	1
92	7	Paracetamol		ANALGESIC	PAIN		1	1	1	ppmv	1	5	0	0	0	NO EDUCATION	MALE	0.404333	TREATMENT	1
93	1	OTHER SPECIFY	vitamin or mineral	VITAMIN&MINERAL	PAIN		0	2	1	ppmv	4	4	1	0	1	NO EDUCATION	MALE	0.360143	TREATMENT	0
93	1	Paracetamol		ANALGESIC	PAIN		1	1	1	ppmv	4	4	1	0	1	NO EDUCATION	MALE	0.360143	TREATMENT	0
93	2	Herbal (Liquid)		HERBAL	MALARIA			3	1	other	3	4	1	1	1	NO EDUCATION	FEMALE	0.360143	TREATMENT	0
93	2	Herbal (Leaf)		HERBAL	MALARIA			3	1	other	3	4	1	1	1	NO EDUCATION	FEMALE	0.360143	TREATMENT	0
93	3	Paracetamol		ANALGESIC	FEBRILE ILLNESS		1	1	1	ppmv	1	4	1	0	0	PRIMARY	FEMALE	0.360143	TREATMENT	0
94	1	Hydrochloorthiazide / Moduretic / Bonduretic		ANTI-HYPERTENSIVE	HYPERTENSION		1	1	1	ppmv	4	1	1	0	1	NO EDUCATION	FEMALE	0.439518	TREATMENT	0
94	1	Nifedipine / Adalat / Procardia / Nifelat		ANTI-HYPERTENSIVE	HYPERTENSION		1	1	1	ppmv	4	1	1	0	1	NO EDUCATION	FEMALE	0.439518	TREATMENT	0
95	1	Paracetamol		ANALGESIC	PAIN		1	1	1	ppmv	3	1	1	0	1	NO EDUCATION	FEMALE	0.386009	TREATMENT	0
95	1	Ibuprofen		ANALGESIC	PAIN		1	1	1	ppmv	3	1	1	0	1	NO EDUCATION	FEMALE	0.386009	TREATMENT	0
96	1	NO MEDICATION IN CABINET							0		4	5	1	0	1	PRIMARY	MALE	0.455376	TREATMENT	0
96	2	Paracetamol		ANALGESIC	PAIN		1	1	1	ppmv	3	5	1	1	1	NO EDUCATION	FEMALE	0.455376	TREATMENT	0
96	3	Blood tonic		HAEMATINIC	PAIN		0	2	1	ppmv	1	5	0	0	0	SECONDARY	MALE	0.455376	TREATMENT	0
96	3	Paracetamol		ANALGESIC	PAIN		1	1	1	ppmv	1	5	0	0	0	SECONDARY	MALE	0.455376	TREATMENT	0
96	4	ACT Artesemin Combinatin Therapy		ANTI-MALARIAL	MALARIA		1	1	1	ppmv	1	5	1	0	0	PRIMARY	MALE	0.455376	TREATMENT	0
97	1	Multi Vitamin		VITAMIN&MINERAL	PAIN		0	2	1	ppmv	4	5	0	0	0	NO EDUCATION	FEMALE	0.404333	TREATMENT	1
97	1	ACT Artesemin Combinatin Therapy		ANTI-MALARIAL	PAIN		0	2	1	ppmv	4	5	0	0	0	NO EDUCATION	FEMALE	0.404333	TREATMENT	1
97	1	Ibuprofen		ANALGESIC	PAIN		1	1	1	ppmv	4	5	0	0	0	NO EDUCATION	FEMALE	0.404333	TREATMENT	1
97	1	Diclofenac		ANALGESIC	PAIN		1	1	1	ppmv	4	5	0	0	0	NO EDUCATION	FEMALE	0.404333	TREATMENT	1
97	11	Herbal (Liquid)		HERBAL	MALARIA			3	1	other	1	5	1	0	0	NO EDUCATION	FEMALE	0.404333	TREATMENT	1
97	2	Herbal (Liquid)		HERBAL	MALARIA			3	1	other	1	5	0	0	0	PRIMARY	FEMALE	0.404333	TREATMENT	1
97	3	Herbal (Liquid)		HERBAL	MALARIA			3	1	other	1	5	1	0	0	PRIMARY	MALE	0.404333	TREATMENT	1
97	4	Herbal (Liquid)		HERBAL	MALARIA			3	1	other	1	5	1	0	0	NO EDUCATION	MALE	0.404333	TREATMENT	1
97	5	Magnesium trisilicate		ANTACID	PREGNANCY		1	1	1	private	2	5	1	0	1	SECONDARY	FEMALE	0.404333	TREATMENT	1
97	5	Paracetamol		ANALGESIC	MALARIA		1	1	1	private	2	5	1	0	1	SECONDARY	FEMALE	0.404333	TREATMENT	1
97	5	Folic Acid		HAEMATINIC	PREGNANCY		1	1	1	private	2	5	1	0	1	SECONDARY	FEMALE	0.404333	TREATMENT	1
97	5	Iron fessolate		HAEMATINIC	PREGNANCY		1	1	1	private	2	5	1	0	1	SECONDARY	FEMALE	0.404333	TREATMENT	1
97	5	Calcium gluconate		VITAMIN&MINERAL	PREGNANCY		1	1	1	private	2	5	1	0	1	SECONDARY	FEMALE	0.404333	TREATMENT	1
97	5	Herbal (Liquid)		HERBAL	MALARIA			3	1	other	2	5	1	0	1	SECONDARY	FEMALE	0.404333	TREATMENT	1
97	6	Herbal (Liquid)		HERBAL	MALARIA			3	1	other	1	5	0	0	0	PRIMARY	MALE	0.404333	TREATMENT	1
97	7	Herbal (Liquid)		HERBAL	MALARIA			3	1	other	1	5	1	0	0	NO EDUCATION	FEMALE	0.404333	TREATMENT	1
97	8	Herbal (Liquid)		HERBAL	MALARIA			3	1	other	1	5	0	0	0	NO EDUCATION	FEMALE	0.404333	TREATMENT	1
97	9	Herbal (Liquid)		HERBAL	MALARIA			3	1	other	2	5	0	0	1	SECONDARY	FEMALE	0.404333	TREATMENT	1
97	10	Herbal (Liquid)		HERBAL	MALARIA			3	1	other	1	5	1	0	0	NO EDUCATION	FEMALE	0.404333	TREATMENT	1
98	1	NO MEDICATION IN CABINET							0		4	2	0	0	0	NO EDUCATION	FEMALE	0.384869	TREATMENT	0
98	2	Paracetamol		ANALGESIC	FEBRILE ILLNESS		1	1	1	ppmv	1	2	0	0	0	SECONDARY	FEMALE	0.384869	TREATMENT	0
99	1	NO MEDICATION IN CABINET							0		3	1	0	0	0	NO EDUCATION	FEMALE	0.378229	TREATMENT	0
100	1	Aldomet / Methyldopa		ANTI-HYPERTENSIVE	HYPERTENSION		1	1	1	private	4	2	1	1	0		MALE	0.386009	TREATMENT	0
100	1	Hydrochloorthiazide / Moduretic / Bonduretic		ANTI-HYPERTENSIVE	HYPERTENSION		1	1	1	private	4	2	1	1	0		MALE	0.386009	TREATMENT	0
101	1	NO MEDICATION IN CABINET							0		3	4	0	0	1	PRIMARY	MALE	0.540142	TREATMENT	1
101	2	Vitamin C		VITAMIN&MINERAL	OTHER SPECIFY	CATHARR	1	1	1	private	3	4	1	0	1	PRIMARY	FEMALE	0.540142	TREATMENT	1
101	2	Amoxicillin		ANTIBIOTIC	OTHER SPECIFY	CATHARR	1	1	1	private	3	4	1	0	1	PRIMARY	FEMALE	0.540142	TREATMENT	1
101	2	Multi Vitamin		VITAMIN&MINERAL	OTHER SPECIFY	CATHARR	1	1	1	private	3	4	1	0	1	PRIMARY	FEMALE	0.540142	TREATMENT	1
101	2	OTHER SPECIFY	vitamin or mineral	VITAMIN&MINERAL	OTHER SPECIFY	CATHARR		3	1	private	3	4	1	0	1	PRIMARY	FEMALE	0.540142	TREATMENT	1
101	3	NO MEDICATION IN CABINET							0		1	4	0	0	0	SECONDARY	MALE	0.540142	TREATMENT	1
101	4	NO MEDICATION IN CABINET							0		1	4	1	0	0	PRIMARY	MALE	0.540142	TREATMENT	1
101	5	NO MEDICATION IN CABINET							0		1	4	0	0	0	PRIMARY	FEMALE	0.540142	TREATMENT	1
101	6	NO MEDICATION IN CABINET							0		1	4	1	0	0	NO EDUCATION	MALE	0.540142	TREATMENT	1
101	7	NO MEDICATION IN CABINET							0		1	4	0	0	0	NO EDUCATION	MALE	0.540142	TREATMENT	1
102	5	Paracetamol		ANALGESIC	PAIN		1	1	1	ppmv	1	5	0	0	0	SECONDARY	FEMALE	0.561078	TREATMENT	0
102	5	Ibuprofen		ANALGESIC	OTHER SPECIFY	ABDOMINAL PAIN		3	1	ppmv	1	5	0	0	0	SECONDARY	FEMALE	0.561078	TREATMENT	0
102	1	OTHER SPECIFY	vitamin or mineral	VITAMIN&MINERAL	OTHER SPECIFY	FOR ERECTION	0	2	1	other	4	5	0	1	1	PRIMARY	MALE	0.561078	TREATMENT	0
102	1	Piroxicam		ANALGESIC	PAIN		1	1	1	other	4	5	0	1	1	PRIMARY	MALE	0.561078	TREATMENT	0
102	1	Multi Vitamin		VITAMIN&MINERAL	OTHER SPECIFY	BLOOD BUILDER	1	1	1	other	4	5	0	1	1	PRIMARY	MALE	0.561078	TREATMENT	0
102	2	Paracetamol		ANALGESIC	PAIN		1	1	1	public	3	5	1	1	1	NO EDUCATION	FEMALE	0.561078	TREATMENT	0
102	2	Vasoprin		ANTI-HYPERTENSIVE	HYPERTENSION		1	1	1	public	3	5	1	1	1	NO EDUCATION	FEMALE	0.561078	TREATMENT	0
102	2	Nifedipine / Adalat / Procardia / Nifelat		ANTI-HYPERTENSIVE	HYPERTENSION		1	1	1	public	3	5	1	1	1	NO EDUCATION	FEMALE	0.561078	TREATMENT	0
102	3	Paracetamol		ANALGESIC	PAIN		1	1	1	ppmv	1	5	0	0	0	SECONDARY	FEMALE	0.561078	TREATMENT	0
102	3	Ibuprofen		ANALGESIC	FEBRILE ILLNESS			3	1	ppmv	1	5	0	0	0	SECONDARY	FEMALE	0.561078	TREATMENT	0
102	4	Blood tonic		HAEMATINIC	OTHER SPECIFY	BLOOD BUILDER	1	1	1	ppmv	1	5	0	0	0	SECONDARY	FEMALE	0.561078	TREATMENT	0
102	4	Ibuprofen		ANALGESIC	PAIN		1	1	1	ppmv	1	5	0	0	0	SECONDARY	FEMALE	0.561078	TREATMENT	0
103	1	Paracetamol		ANALGESIC	FEBRILE ILLNESS		1	1	1	private	4	2	0	0	0	NO EDUCATION	FEMALE	0.656812	TREATMENT	0
103	1	Blood tonic		HAEMATINIC	FEBRILE ILLNESS			3	1	ppmv	4	2	0	0	0	NO EDUCATION	FEMALE	0.656812	TREATMENT	0
103	1	Ibuprofen		ANALGESIC	FEBRILE ILLNESS			3	1	private	4	2	0	0	0	NO EDUCATION	FEMALE	0.656812	TREATMENT	0
103	1	OTHER SPECIFY	vitamin or mineral	VITAMIN&MINERAL	FEBRILE ILLNESS			3	1	ppmv	4	2	0	0	0	NO EDUCATION	FEMALE	0.656812	TREATMENT	0
103	2	Paracetamol		ANALGESIC	PAIN		1	1	1	ppmv	1	2	0	0	0	SECONDARY	FEMALE	0.656812	TREATMENT	0
104	1	Iron fessolate		HAEMATINIC	FEBRILE ILLNESS			3	1	ppmv	3	5	0	0	1	PRIMARY	MALE	0.612476	TREATMENT	1
104	1	Metronidazole / Flagyl		ANTIBIOTIC	FEBRILE ILLNESS		1	1	1	ppmv	3	5	0	0	1	PRIMARY	MALE	0.612476	TREATMENT	1
104	1	Folic Acid		HAEMATINIC	FEBRILE ILLNESS			3	1	ppmv	3	5	0	0	1	PRIMARY	MALE	0.612476	TREATMENT	1
104	1	Paracetamol		ANALGESIC	FEBRILE ILLNESS		1	1	1	ppmv	3	5	0	0	1	PRIMARY	MALE	0.612476	TREATMENT	1
104	1	Herbal (Liquid)		HERBAL	FEBRILE ILLNESS			3	1	other	3	5	0	0	1	PRIMARY	MALE	0.612476	TREATMENT	1
104	1	Piroxicam		ANALGESIC	FEBRILE ILLNESS			3	1	ppmv	3	5	0	0	1	PRIMARY	MALE	0.612476	TREATMENT	1
104	2	Paracetamol		ANALGESIC	FEBRILE ILLNESS		1	1	1	ppmv	3	5	0	0	1	PRIMARY	FEMALE	0.612476	TREATMENT	1
104	2	Metronidazole / Flagyl		ANTIBIOTIC	FEBRILE ILLNESS		1	1	1	ppmv	3	5	0	0	1	PRIMARY	FEMALE	0.612476	TREATMENT	1
104	2	Herbal (Liquid)		HERBAL	FEBRILE ILLNESS			3	1	other	3	5	0	0	1	PRIMARY	FEMALE	0.612476	TREATMENT	1
104	2	Iron fessolate		HAEMATINIC	FEBRILE ILLNESS			3	1	ppmv	3	5	0	0	1	PRIMARY	FEMALE	0.612476	TREATMENT	1
104	2	Folic Acid		HAEMATINIC	FEBRILE ILLNESS			3	1	ppmv	3	5	0	0	1	PRIMARY	FEMALE	0.612476	TREATMENT	1
104	2	Piroxicam		ANALGESIC	FEBRILE ILLNESS			3	1	ppmv	3	5	0	0	1	PRIMARY	FEMALE	0.612476	TREATMENT	1
104	3	Paracetamol		ANALGESIC	FEBRILE ILLNESS		1	1	1	ppmv	1	5	0	0	0	SECONDARY	MALE	0.612476	TREATMENT	1
104	3	Metronidazole / Flagyl		ANTIBIOTIC	FEBRILE ILLNESS		1	1	1	ppmv	1	5	0	0	0	SECONDARY	MALE	0.612476	TREATMENT	1
104	3	Herbal (Liquid)		HERBAL	FEBRILE ILLNESS			3	1	other	1	5	0	0	0	SECONDARY	MALE	0.612476	TREATMENT	1
104	3	Iron fessolate		HAEMATINIC	FEBRILE ILLNESS			3	1	ppmv	1	5	0	0	0	SECONDARY	MALE	0.612476	TREATMENT	1
104	3	Folic Acid		HAEMATINIC	FEBRILE ILLNESS			3	1	ppmv	1	5	0	0	0	SECONDARY	MALE	0.612476	TREATMENT	1
104	4	Herbal (Liquid)		HERBAL	FEBRILE ILLNESS			3	1	other	1	5	1	1	0	SECONDARY	FEMALE	0.612476	TREATMENT	1
104	4	Iron fessolate		HAEMATINIC	FEBRILE ILLNESS			3	1	ppmv	1	5	1	1	0	SECONDARY	FEMALE	0.612476	TREATMENT	1
104	4	Paracetamol		ANALGESIC	FEBRILE ILLNESS		1	1	1	ppmv	1	5	1	1	0	SECONDARY	FEMALE	0.612476	TREATMENT	1
104	5	Herbal (Liquid)		HERBAL	FEBRILE ILLNESS			3	1	other	1	5	0	0	0	PRIMARY	MALE	0.612476	TREATMENT	1
104	5	Metronidazole / Flagyl		ANTIBIOTIC	FEBRILE ILLNESS		1	1	1	ppmv	1	5	0	0	0	PRIMARY	MALE	0.612476	TREATMENT	1
104	5	Paracetamol		ANALGESIC	FEBRILE ILLNESS		1	1	1	ppmv	1	5	0	0	0	PRIMARY	MALE	0.612476	TREATMENT	1
104	6	Herbal (Liquid)		HERBAL	FEBRILE ILLNESS			3	1	other	1	5	0	0	0	PRIMARY	MALE	0.612476	TREATMENT	1
104	6	Paracetamol		ANALGESIC	FEBRILE ILLNESS		1	1	1	ppmv	1	5	0	0	0	PRIMARY	MALE	0.612476	TREATMENT	1
104	6	Metronidazole / Flagyl		ANTIBIOTIC	FEBRILE ILLNESS		1	1	1	ppmv	1	5	0	0	0	PRIMARY	MALE	0.612476	TREATMENT	1
104	7	Metronidazole / Flagyl		ANTIBIOTIC	FEBRILE ILLNESS		1	1	1	ppmv	1	5	1	0	0	NO EDUCATION	FEMALE	0.612476	TREATMENT	1
104	7	Herbal (Liquid)		HERBAL	FEBRILE ILLNESS			3	1	other	1	5	1	0	0	NO EDUCATION	FEMALE	0.612476	TREATMENT	1
104	7	Folic Acid		HAEMATINIC	FEBRILE ILLNESS			3	1	ppmv	1	5	1	0	0	NO EDUCATION	FEMALE	0.612476	TREATMENT	1
104	7	Paracetamol		ANALGESIC	FEBRILE ILLNESS		1	1	1	ppmv	1	5	1	0	0	NO EDUCATION	FEMALE	0.612476	TREATMENT	1
104	7	Cough Syrup		EXPECTORANT	FEBRILE ILLNESS		0	2	1	ppmv	1	5	1	0	0	NO EDUCATION	FEMALE	0.612476	TREATMENT	1
105	1	Piroxicam		ANALGESIC	FEBRILE ILLNESS			3	1	ppmv	4	4	0	0	1		MALE	0.663345	TREATMENT	0
105	1	Folic Acid		HAEMATINIC	FEBRILE ILLNESS		0	2	1	ppmv	4	4	0	0	1		MALE	0.663345	TREATMENT	0
105	1	Paracetamol		ANALGESIC	FEBRILE ILLNESS		1	1	1	ppmv	4	4	0	0	1		MALE	0.663345	TREATMENT	0
105	1	Herbal (Liquid)		HERBAL	FEBRILE ILLNESS			3	1	other	4	4	0	0	1		MALE	0.663345	TREATMENT	0
105	2	Paracetamol		ANALGESIC	MALARIA		1	1	1	ppmv	3	4	0	1	1	NO EDUCATION	FEMALE	0.663345	TREATMENT	0
105	2	Herbal (Liquid)		HERBAL	MALARIA			3	1	other	3	4	0	1	1	NO EDUCATION	FEMALE	0.663345	TREATMENT	0
105	2	Hydrochloorthiazide / Moduretic / Bonduretic		ANTI-HYPERTENSIVE	HYPERTENSION		1	1	1	ppmv	3	4	0	1	1	NO EDUCATION	FEMALE	0.663345	TREATMENT	0
105	3	Folic Acid		HAEMATINIC	MALARIA			3	1	ppmv	2	4	0	0	0	SECONDARY	MALE	0.663345	TREATMENT	0
105	3	Herbal (Liquid)		HERBAL	MALARIA			3	1	other	2	4	0	0	0	SECONDARY	MALE	0.663345	TREATMENT	0
105	3	Paracetamol		ANALGESIC	MALARIA		1	1	1	ppmv	2	4	0	0	0	SECONDARY	MALE	0.663345	TREATMENT	0
105	3	Iron fessolate		HAEMATINIC	MALARIA			3	1	ppmv	2	4	0	0	0	SECONDARY	MALE	0.663345	TREATMENT	0
105	4	Herbal (Liquid)		HERBAL	MALARIA			3	1	other	1	4	0	0	0	SECONDARY	FEMALE	0.663345	TREATMENT	0
105	4	Paracetamol		ANALGESIC	MALARIA		1	1	1	ppmv	1	4	0	0	0	SECONDARY	FEMALE	0.663345	TREATMENT	0
105	4	Folic Acid		HAEMATINIC	MALARIA			3	1	ppmv	1	4	0	0	0	SECONDARY	FEMALE	0.663345	TREATMENT	0
105	4	Buscopan		ANTI-SPASMODIC	MALARIA		0	2	1	ppmv	1	4	0	0	0	SECONDARY	FEMALE	0.663345	TREATMENT	0
105	5	Piroxicam		ANALGESIC	PAIN		1	1	1	ppmv	1	4	1	0	0	SECONDARY	FEMALE	0.663345	TREATMENT	0
105	5	Magnesium trisilicate		ANTACID	PAIN			3	1	ppmv	1	4	1	0	0	SECONDARY	FEMALE	0.663345	TREATMENT	0
105	5	Paracetamol		ANALGESIC	PAIN		1	1	1	ppmv	1	4	1	0	0	SECONDARY	FEMALE	0.663345	TREATMENT	0
105	5	Herbal (Liquid)		HERBAL	MALARIA			3	1	other	1	4	1	0	0	SECONDARY	FEMALE	0.663345	TREATMENT	0
106	2	Metformin		ANTI-DIABETIC	SUGAR DISEASE		1	1	1	public	4	5	1	1	1	NO EDUCATION	FEMALE	0.599914	TREATMENT	0
106	2	Ampicillin/ ampiclox		ANTIBIOTIC	DON'T KNOW			3	1	public	4	5	1	1	1	NO EDUCATION	FEMALE	0.599914	TREATMENT	0
106	2	Multi Vitamin		VITAMIN&MINERAL	OTHER SPECIFY	BLOOD BUILDER	1	1	1	ppmv	4	5	1	1	1	NO EDUCATION	FEMALE	0.599914	TREATMENT	0
106	2	Vitamin B		VITAMIN&MINERAL	DON'T KNOW			3	1	public	4	5	1	1	1	NO EDUCATION	FEMALE	0.599914	TREATMENT	0
106	2	Lisinopril		ANTI-HYPERTENSIVE	HYPERTENSION		1	1	1	public	4	5	1	1	1	NO EDUCATION	FEMALE	0.599914	TREATMENT	0
106	1	Piroxicam		ANALGESIC	PAIN		1	1	1	ppmv	4	5	0	0	1		MALE	0.599914	TREATMENT	0
106	1	Iron fessolate		HAEMATINIC	OTHER SPECIFY	BLOOD BUILDER	1	1	1	ppmv	4	5	0	0	1		MALE	0.599914	TREATMENT	0
106	1	Herbal (Liquid)		HERBAL	FEBRILE ILLNESS			3	1	ppmv	4	5	0	0	1		MALE	0.599914	TREATMENT	0
106	1	Paracetamol		ANALGESIC	PAIN		1	1	1	ppmv	4	5	0	0	1		MALE	0.599914	TREATMENT	0
107	1	Ibuprofen		ANALGESIC	PAIN		1	1	1	ppmv	3	3	0	1	0	PRIMARY	MALE	0.599914	TREATMENT	0
107	1	Paracetamol		ANALGESIC	PAIN		1	1	1	ppmv	3	3	0	1	0	PRIMARY	MALE	0.599914	TREATMENT	0
107	1	Herbal (Liquid)		HERBAL	FEBRILE ILLNESS			3	1	other	3	3	0	1	0	PRIMARY	MALE	0.599914	TREATMENT	0
108	5	Multi Vitamin		VITAMIN&MINERAL	OTHER SPECIFY	BLOOD TONIC	1	1	1	ppmv	1	5	1	0	0	NO EDUCATION	MALE	0.663345	TREATMENT	0
108	5	Chloroquine		ANTI-MALARIAL	FEBRILE ILLNESS		1	1	1	ppmv	1	5	1	0	0	NO EDUCATION	MALE	0.663345	TREATMENT	0
108	5	Paracetamol		ANALGESIC	PAIN		1	1	1	ppmv	1	5	1	0	0	NO EDUCATION	MALE	0.663345	TREATMENT	0
108	1	Paracetamol		ANALGESIC	PAIN		1	1	1	ppmv	2	5	1	0	1	TERTIARY	MALE	0.663345	TREATMENT	0
108	2	Metronidazole / Flagyl		ANTIBIOTIC	DIARRHOEA		1	1	1	ppmv	2	5	1	0	1	TERTIARY	FEMALE	0.663345	TREATMENT	0
108	2	Paracetamol		ANALGESIC	PAIN		1	1	1	ppmv	2	5	1	0	1	TERTIARY	FEMALE	0.663345	TREATMENT	0
108	3	Metronidazole / Flagyl		ANTIBIOTIC	DIARRHOEA		1	1	1	ppmv	1	5	1	0	0	NO EDUCATION	MALE	0.663345	TREATMENT	0
108	3	Chloroquine		ANTI-MALARIAL	MALARIA		1	1	1	ppmv	1	5	1	0	0	NO EDUCATION	MALE	0.663345	TREATMENT	0
108	3	Paracetamol		ANALGESIC	PAIN		1	1	1	ppmv	1	5	1	0	0	NO EDUCATION	MALE	0.663345	TREATMENT	0
108	4	Co-Trimoxazole		ANTIBIOTIC	OTHER SPECIFY	COUGH	1	1	1	ppmv	1	5	1	0	0	NO EDUCATION	FEMALE	0.663345	TREATMENT	0
108	4	Chloroquine		ANTI-MALARIAL	FEBRILE ILLNESS		1	1	1	ppmv	1	5	1	0	0	NO EDUCATION	FEMALE	0.663345	TREATMENT	0
108	4	Blood tonic		HAEMATINIC	FEBRILE ILLNESS			3	1	ppmv	1	5	1	0	0	NO EDUCATION	FEMALE	0.663345	TREATMENT	0
108	4	Metronidazole / Flagyl		ANTIBIOTIC	DIARRHOEA		1	1	1	ppmv	1	5	1	0	0	NO EDUCATION	FEMALE	0.663345	TREATMENT	0
108	4	Paracetamol		ANALGESIC	PAIN		1	1	1	ppmv	1	5	1	0	0	NO EDUCATION	FEMALE	0.663345	TREATMENT	0
109	6	Paracetamol		ANALGESIC	FEBRILE ILLNESS		1	1	1	ppmv	1	3	0	0	0	NO EDUCATION	FEMALE	0.663345	TREATMENT	1
109	6	Ampicillin/ ampiclox		ANTIBIOTIC	FEBRILE ILLNESS		1	1	1	ppmv	1	3	0	0	0	NO EDUCATION	FEMALE	0.663345	TREATMENT	1
109	6	Vitamin C		VITAMIN&MINERAL	OTHER SPECIFY	CATARRH	1	1	1	ppmv	1	3	0	0	0	NO EDUCATION	FEMALE	0.663345	TREATMENT	1
109	1	Multi Vitamin		VITAMIN&MINERAL	OTHER SPECIFY	BLOOD BUILDER	1	1	1	ppmv	3	3	0	0	1	SECONDARY	MALE	0.663345	TREATMENT	1
109	1	Herbal (Liquid)		HERBAL	OTHER SPECIFY	STRENGTH		3	1	other	3	3	0	0	1	SECONDARY	MALE	0.663345	TREATMENT	1
109	1	Paracetamol		ANALGESIC	PAIN		1	1	1	ppmv	3	3	0	0	1	SECONDARY	MALE	0.663345	TREATMENT	1
109	2	Ibuprofen		ANALGESIC	PAIN		1	1	1	ppmv	2	3	0	0	1	SECONDARY	FEMALE	0.663345	TREATMENT	1
109	2	Paracetamol		ANALGESIC	PAIN		1	1	1	ppmv	2	3	0	0	1	SECONDARY	FEMALE	0.663345	TREATMENT	1
109	3	Herbal (Liquid)		HERBAL	DIARRHOEA			3	1	other	1	3	0	0	0	PRIMARY	FEMALE	0.663345	TREATMENT	1
109	4	Vitamin C		VITAMIN&MINERAL	OTHER SPECIFY	CATARRH	1	1	1	ppmv	1	3	0	0	0	PRIMARY	MALE	0.663345	TREATMENT	1
109	4	Chloroquine		ANTI-MALARIAL	PAIN		0	2	1	ppmv	1	3	0	0	0	PRIMARY	MALE	0.663345	TREATMENT	1
109	4	Paracetamol		ANALGESIC	FEBRILE ILLNESS		1	1	1	ppmv	1	3	0	0	0	PRIMARY	MALE	0.663345	TREATMENT	1
109	5	Chloroquine		ANTI-MALARIAL	FEBRILE ILLNESS		1	1	1	ppmv	1	3	0	0	0	NO EDUCATION	MALE	0.663345	TREATMENT	1
109	5	Paracetamol		ANALGESIC	PAIN		1	1	1	ppmv	1	3	0	0	0	NO EDUCATION	MALE	0.663345	TREATMENT	1
110	1	Nifedipine / Adalat / Procardia / Nifelat		ANTI-HYPERTENSIVE	HYPERTENSION		1	1	1	public	4	4	1	1	1		MALE	0.663345	TREATMENT	0
110	1	OTHER SPECIFY	vitamin or mineral	VITAMIN&MINERAL	HYPERTENSION		0	2	1	public	4	4	1	1	1		MALE	0.663345	TREATMENT	0
110	1	Iron fessolate		HAEMATINIC	OTHER SPECIFY	blood builder	1	1	1	public	4	4	1	1	1		MALE	0.663345	TREATMENT	0
110	1	Lisinopril		ANTI-HYPERTENSIVE	SUGAR DISEASE		0	2	1	public	4	4	1	1	1		MALE	0.663345	TREATMENT	0
110	1	Paracetamol		ANALGESIC	PAIN		1	1	1	public	4	4	1	1	1		MALE	0.663345	TREATMENT	0
110	1	Hydrochloorthiazide / Moduretic / Bonduretic		ANTI-HYPERTENSIVE	HYPERTENSION		1	1	1	public	4	4	1	1	1		MALE	0.663345	TREATMENT	0
110	1	Vasoprin		ANTI-HYPERTENSIVE	HYPERTENSION		1	1	1	public	4	4	1	1	1		MALE	0.663345	TREATMENT	0
110	2	Metformin		ANTI-DIABETIC	PAIN		0	2	1	public	4	4	1	1	1	NO EDUCATION	FEMALE	0.663345	TREATMENT	0
110	2	Hydrochloorthiazide / Moduretic / Bonduretic		ANTI-HYPERTENSIVE	HYPERTENSION		1	1	1	public	4	4	1	1	1	NO EDUCATION	FEMALE	0.663345	TREATMENT	0
110	2	Blood tonic		HAEMATINIC	OTHER SPECIFY	blood builder	1	1	1	ppmv	4	4	1	1	1	NO EDUCATION	FEMALE	0.663345	TREATMENT	0
110	2	Vasoprin		ANTI-HYPERTENSIVE	HYPERTENSION		1	1	1	public	4	4	1	1	1	NO EDUCATION	FEMALE	0.663345	TREATMENT	0
110	2	Paracetamol		ANALGESIC	PAIN		1	1	1	public	4	4	1	1	1	NO EDUCATION	FEMALE	0.663345	TREATMENT	0
110	2	Nifedipine / Adalat / Procardia / Nifelat		ANTI-HYPERTENSIVE	HYPERTENSION		1	1	1	public	4	4	1	1	1	NO EDUCATION	FEMALE	0.663345	TREATMENT	0
111	4	Blood tonic		HAEMATINIC	OTHER SPECIFY	BLOOD BUILDER	1	1	1	ppmv	1	5	1	0	0	NO EDUCATION	FEMALE	0.69599	TREATMENT	0
111	4	Herbal (Liquid)		HERBAL	SKIN PROBLEM			3	1	other	1	5	1	0	0	NO EDUCATION	FEMALE	0.69599	TREATMENT	0
111	4	ACT Artesemin Combinatin Therapy		ANTI-MALARIAL	FEBRILE ILLNESS		1	1	1	ppmv	1	5	1	0	0	NO EDUCATION	FEMALE	0.69599	TREATMENT	0
111	4	Vitamin C		VITAMIN&MINERAL	OTHER SPECIFY	CATARH	1	1	1	ppmv	1	5	1	0	0	NO EDUCATION	FEMALE	0.69599	TREATMENT	0
111	4	Ampicillin/ ampiclox		ANTIBIOTIC	OTHER SPECIFY	COUGH	1	1	1	ppmv	1	5	1	0	0	NO EDUCATION	FEMALE	0.69599	TREATMENT	0
111	1	Herbal (Liquid)		HERBAL	FEBRILE ILLNESS			3	1	other	3	5	0	0	1	TERTIARY	MALE	0.69599	TREATMENT	0
111	1	Ibuprofen		ANALGESIC	PAIN		1	1	1	ppmv	3	5	0	0	1	TERTIARY	MALE	0.69599	TREATMENT	0
111	1	Paracetamol		ANALGESIC	OTHER SPECIFY	HEADCHE	1	1	1	ppmv	3	5	0	0	1	TERTIARY	MALE	0.69599	TREATMENT	0
111	2	ACT Artesemin Combinatin Therapy		ANTI-MALARIAL	FEBRILE ILLNESS		1	1	1	ppmv	2	5	0	0	1	PRIMARY	FEMALE	0.69599	TREATMENT	0
111	2	Blood tonic		HAEMATINIC	OTHER SPECIFY	BLOOD BUILDER	1	1	1	ppmv	2	5	0	0	1	PRIMARY	FEMALE	0.69599	TREATMENT	0
111	2	Paracetamol		ANALGESIC	PAIN		1	1	1	ppmv	2	5	0	0	1	PRIMARY	FEMALE	0.69599	TREATMENT	0
111	2	Ibuprofen		ANALGESIC	PAIN		1	1	1	ppmv	2	5	0	0	1	PRIMARY	FEMALE	0.69599	TREATMENT	0
111	2	Herbal (Liquid)		HERBAL	FEBRILE ILLNESS			3	1	other	2	5	0	0	1	PRIMARY	FEMALE	0.69599	TREATMENT	0
111	3	Blood tonic		HAEMATINIC	OTHER SPECIFY	BLOOD BUILDER	1	1	1	ppmv	1	5	1	0	0	NO EDUCATION	FEMALE	0.69599	TREATMENT	0
111	3	Ampicillin/ ampiclox		ANTIBIOTIC	OTHER SPECIFY	COUGH	1	1	1	ppmv	1	5	1	0	0	NO EDUCATION	FEMALE	0.69599	TREATMENT	0
111	3	ACT Artesemin Combinatin Therapy		ANTI-MALARIAL	FEBRILE ILLNESS		1	1	1	ppmv	1	5	1	0	0	NO EDUCATION	FEMALE	0.69599	TREATMENT	0
111	3	Vitamin C		VITAMIN&MINERAL	OTHER SPECIFY	CATARH	1	1	1	ppmv	1	5	1	0	0	NO EDUCATION	FEMALE	0.69599	TREATMENT	0
111	3	Herbal (Liquid)		HERBAL	FEBRILE ILLNESS			3	1	other	1	5	1	0	0	NO EDUCATION	FEMALE	0.69599	TREATMENT	0
112	1	Paracetamol		ANALGESIC	FEBRILE ILLNESS		1	1	1	ppmv	4	5	1	0	1		MALE	0.640205	TREATMENT	1
112	1	Iron fessolate		HAEMATINIC	FEBRILE ILLNESS			3	1	ppmv	4	5	1	0	1		MALE	0.640205	TREATMENT	1
112	1	Ibuprofen		ANALGESIC	FEBRILE ILLNESS			3	1	ppmv	4	5	1	0	1		MALE	0.640205	TREATMENT	1
112	1	Herbal (Liquid)		HERBAL	FEBRILE ILLNESS			3	1	other	4	5	1	0	1		MALE	0.640205	TREATMENT	1
112	2	Ibuprofen		ANALGESIC	PAIN		1	1	1	ppmv	4	5	1	0	1	NO EDUCATION	FEMALE	0.640205	TREATMENT	1
112	2	Herbal (Liquid)		HERBAL	PAIN			3	1	other	4	5	1	0	1	NO EDUCATION	FEMALE	0.640205	TREATMENT	1
112	2	Paracetamol		ANALGESIC	PAIN		1	1	1	ppmv	4	5	1	0	1	NO EDUCATION	FEMALE	0.640205	TREATMENT	1
112	2	Piroxicam		ANALGESIC	PAIN		1	1	1	ppmv	4	5	1	0	1	NO EDUCATION	FEMALE	0.640205	TREATMENT	1
112	3	Herbal (Liquid)		HERBAL	FEBRILE ILLNESS			3	1	other	3	5	0	1	1	NO EDUCATION	FEMALE	0.640205	TREATMENT	1
112	3	Paracetamol		ANALGESIC	FEBRILE ILLNESS		1	1	1	ppmv	3	5	0	1	1	NO EDUCATION	FEMALE	0.640205	TREATMENT	1
112	4	Folic Acid		HAEMATINIC	FEBRILE ILLNESS			3	1	ppmv	3	5	1	0	1		FEMALE	0.640205	TREATMENT	1
112	4	Herbal (Liquid)		HERBAL	FEBRILE ILLNESS			3	1	other	3	5	1	0	1		FEMALE	0.640205	TREATMENT	1
112	4	Paracetamol		ANALGESIC	FEBRILE ILLNESS		1	1	1	ppmv	3	5	1	0	1		FEMALE	0.640205	TREATMENT	1
112	5	Iron fessolate		HAEMATINIC	FEBRILE ILLNESS			3	1	ppmv	1	5	1	0	0	SECONDARY	MALE	0.640205	TREATMENT	1
112	5	Herbal (Liquid)		HERBAL	FEBRILE ILLNESS			3	1	other	1	5	1	0	0	SECONDARY	MALE	0.640205	TREATMENT	1
112	5	Paracetamol		ANALGESIC	FEBRILE ILLNESS		1	1	1	ppmv	1	5	1	0	0	SECONDARY	MALE	0.640205	TREATMENT	1
112	6	Herbal (Liquid)		HERBAL	FEBRILE ILLNESS			3	1	other	1	5	1	0	0	SECONDARY	MALE	0.640205	TREATMENT	1
112	6	Folic Acid		HAEMATINIC	FEBRILE ILLNESS			3	1	ppmv	1	5	1	0	0	SECONDARY	MALE	0.640205	TREATMENT	1
112	6	Paracetamol		ANALGESIC	FEBRILE ILLNESS		1	1	1	ppmv	1	5	1	0	0	SECONDARY	MALE	0.640205	TREATMENT	1
112	7	Iron fessolate		HAEMATINIC	FEBRILE ILLNESS			3	1	ppmv	1	5	1	0	0	PRIMARY	MALE	0.640205	TREATMENT	1
112	7	Folic Acid		HAEMATINIC	FEBRILE ILLNESS			3	1	ppmv	1	5	1	0	0	PRIMARY	MALE	0.640205	TREATMENT	1
112	7	Paracetamol		ANALGESIC	FEBRILE ILLNESS		1	1	1	ppmv	1	5	1	0	0	PRIMARY	MALE	0.640205	TREATMENT	1
112	7	Herbal (Liquid)		HERBAL	FEBRILE ILLNESS			3	1	other	1	5	1	0	0	PRIMARY	MALE	0.640205	TREATMENT	1
112	10	Iron fessolate		HAEMATINIC	FEBRILE ILLNESS			3	1	ppmv	1	5	1	0	0	PRIMARY	FEMALE	0.640205	TREATMENT	1
112	10	Paracetamol		ANALGESIC	FEBRILE ILLNESS		1	1	1	ppmv	1	5	1	0	0	PRIMARY	FEMALE	0.640205	TREATMENT	1
112	10	Herbal (Liquid)		HERBAL	FEBRILE ILLNESS			3	1	other	1	5	1	0	0	PRIMARY	FEMALE	0.640205	TREATMENT	1
112	8	Folic Acid		HAEMATINIC	FEBRILE ILLNESS			3	1	ppmv	1	5	1	0	0	NO EDUCATION	MALE	0.640205	TREATMENT	1
112	8	Herbal (Liquid)		HERBAL	FEBRILE ILLNESS			3	1	other	1	5	1	0	0	NO EDUCATION	MALE	0.640205	TREATMENT	1
112	8	Paracetamol		ANALGESIC	FEBRILE ILLNESS		1	1	1	ppmv	1	5	1	0	0	NO EDUCATION	MALE	0.640205	TREATMENT	1
112	9	Herbal (Liquid)		HERBAL	FEBRILE ILLNESS			3	1	other	1	5	1	0	0	NO EDUCATION	MALE	0.640205	TREATMENT	1
112	9	Paracetamol		ANALGESIC	FEBRILE ILLNESS		1	1	1	ppmv	1	5	1	0	0	NO EDUCATION	MALE	0.640205	TREATMENT	1
112	9	Cough Syrup		EXPECTORANT	FEBRILE ILLNESS		0	2	1	ppmv	1	5	1	0	0	NO EDUCATION	MALE	0.640205	TREATMENT	1
113	1	Paracetamol		ANALGESIC	PAIN		1	1	1	ppmv	2	1	0	0	0	PRIMARY	MALE	0.626641	TREATMENT	0
113	1	Ibuprofen		ANALGESIC	PAIN		1	1	1	ppmv	2	1	0	0	0	PRIMARY	MALE	0.626641	TREATMENT	0
113	2	Paracetamol		ANALGESIC	PAIN		1	1	1	public	2	1	1	0	1	PRIMARY	FEMALE	0.626641	TREATMENT	0
113	2	Vitamin B		VITAMIN&MINERAL	PAIN		0	2	1	public	2	1	1	0	1	PRIMARY	FEMALE	0.626641	TREATMENT	0
113	2	Multi Vitamin		VITAMIN&MINERAL	PAIN		0	2	1	public	2	1	1	0	1	PRIMARY	FEMALE	0.626641	TREATMENT	0
113	3	Multi Vitamin		VITAMIN&MINERAL	FEBRILE ILLNESS			3	1	public	1	1	1	0	0	PRIMARY	MALE	0.626641	TREATMENT	0
113	3	Paracetamol		ANALGESIC	FEBRILE ILLNESS		1	1	1	public	1	1	1	0	0	PRIMARY	MALE	0.626641	TREATMENT	0
113	3	Metronidazole / Flagyl		ANTIBIOTIC	DIARRHOEA		1	1	1	public	1	1	1	0	0	PRIMARY	MALE	0.626641	TREATMENT	0
113	3	Blood tonic		HAEMATINIC	FEBRILE ILLNESS			3	1	public	1	1	1	0	0	PRIMARY	MALE	0.626641	TREATMENT	0
113	3	ACT Artesemin Combinatin Therapy		ANTI-MALARIAL	FEBRILE ILLNESS		1	1	1	public	1	1	1	0	0	PRIMARY	MALE	0.626641	TREATMENT	0
113	4	Metronidazole / Flagyl		ANTIBIOTIC	DIARRHOEA		1	1	1	public	1	1	1	0	0	NO EDUCATION	MALE	0.626641	TREATMENT	0
113	4	ACT Artesemin Combinatin Therapy		ANTI-MALARIAL	FEBRILE ILLNESS		1	1	1	public	1	1	1	0	0	NO EDUCATION	MALE	0.626641	TREATMENT	0
113	4	Paracetamol		ANALGESIC	FEBRILE ILLNESS		1	1	1	public	1	1	1	0	0	NO EDUCATION	MALE	0.626641	TREATMENT	0
113	4	Multi Vitamin		VITAMIN&MINERAL	FEBRILE ILLNESS			3	1	public	1	1	1	0	0	NO EDUCATION	MALE	0.626641	TREATMENT	0
113	4	Blood tonic		HAEMATINIC	FEBRILE ILLNESS			3	1	public	1	1	1	0	0	NO EDUCATION	MALE	0.626641	TREATMENT	0
113	4	OTHER SPECIFY	vitamin or mineral	VITAMIN&MINERAL	SKIN PROBLEM		0	2	1	public	1	1	1	0	0	NO EDUCATION	MALE	0.626641	TREATMENT	0
114	6	Blood tonic		HAEMATINIC	OTHER SPECIFY	BLOOD SURPLEMENT	1	1	1	ppmv	1	5	1	0	0	NO EDUCATION	FEMALE	0.528861	TREATMENT	1
114	6	Paracetamol		ANALGESIC	PAIN		1	1	1	private	1	5	1	0	0	NO EDUCATION	FEMALE	0.528861	TREATMENT	1
114	6	Herbal (Leaf)		HERBAL	MALARIA			3	1	other	1	5	1	0	0	NO EDUCATION	FEMALE	0.528861	TREATMENT	1
114	7	Ampicillin/ ampiclox		ANTIBIOTIC	DON'T KNOW			3	1	private	1	5	0	0	0	NO EDUCATION	FEMALE	0.528861	TREATMENT	1
114	1	Piroxicam		ANALGESIC	PAIN		1	1	1	other	3	5	0	1	1	PRIMARY	MALE	0.528861	TREATMENT	1
114	1	Paracetamol		ANALGESIC	PAIN		1	1	1	private	3	5	0	1	1	PRIMARY	MALE	0.528861	TREATMENT	1
114	2	Herbal (Leaf)		HERBAL	OTHER SPECIFY	PILE		3	1	other	3	5	0	0	1	PRIMARY	FEMALE	0.528861	TREATMENT	1
114	2	Ibuprofen		ANALGESIC	PAIN		1	1	1	ppmv	3	5	0	0	1	PRIMARY	FEMALE	0.528861	TREATMENT	1
114	2	Piroxicam		ANALGESIC	PAIN		1	1	1	ppmv	3	5	0	0	1	PRIMARY	FEMALE	0.528861	TREATMENT	1
114	2	Chlorphenyramine		ANTI-HISTAMINE	OTHER SPECIFY	RUNNY NOSE	1	1	1	ppmv	3	5	0	0	1	PRIMARY	FEMALE	0.528861	TREATMENT	1
114	2	Chloramphenicol		ANTIBIOTIC	OTHER SPECIFY	PILE	1	1	1	ppmv	3	5	0	0	1	PRIMARY	FEMALE	0.528861	TREATMENT	1
114	3	NO MEDICATION IN CABINET							0		1	5	0	1	0	SECONDARY	MALE	0.528861	TREATMENT	1
114	4	Herbal (Leaf)		HERBAL	OTHER SPECIFY	PILE		3	1	other	1	5	0	0	0	SECONDARY	MALE	0.528861	TREATMENT	1
114	4	Chloramphenicol		ANTIBIOTIC	OTHER SPECIFY	PILE	1	1	1	ppmv	1	5	0	0	0	SECONDARY	MALE	0.528861	TREATMENT	1
114	5	Folic Acid		HAEMATINIC	PREGNANCY		1	1	1	private	2	5	1	0	1	SECONDARY	FEMALE	0.528861	TREATMENT	1
114	5	Blood tonic		HAEMATINIC	OTHER SPECIFY	BLOOD SURPLEMENT	1	1	1	ppmv	2	5	1	0	1	SECONDARY	FEMALE	0.528861	TREATMENT	1
114	5	Iron fessolate		HAEMATINIC	PREGNANCY		1	1	1	private	2	5	1	0	1	SECONDARY	FEMALE	0.528861	TREATMENT	1
114	5	Co-Trimoxazole		ANTIBIOTIC	OTHER SPECIFY	COUGH	1	1	1	ppmv	2	5	1	0	1	SECONDARY	FEMALE	0.528861	TREATMENT	1
114	5	Herbal (Leaf)		HERBAL	MALARIA			3	1	other	2	5	1	0	1	SECONDARY	FEMALE	0.528861	TREATMENT	1
114	5	Paracetamol		ANALGESIC	PAIN		1	1	1	private	2	5	1	0	1	SECONDARY	FEMALE	0.528861	TREATMENT	1
115	1	Herbal (Liquid)		HERBAL	FEBRILE ILLNESS			3	1	other	4	3	0	0	1	NO EDUCATION	MALE	0.497973	TREATMENT	0
115	2	Herbal (Liquid)		HERBAL	FEBRILE ILLNESS			3	1	other	3	3	1	0	1	NO EDUCATION	FEMALE	0.497973	TREATMENT	0
116	1	Paracetamol		ANALGESIC	PAIN		1	1	1	ppmv	3	4	0	0	1	SECONDARY	MALE	0.536436	TREATMENT	0
116	2	Paracetamol		ANALGESIC	PAIN		1	1	1	ppmv	2	4	0	0	1	SECONDARY	FEMALE	0.536436	TREATMENT	0
116	3	NO MEDICATION IN CABINET							0		1	4	1	0	0	PRIMARY	FEMALE	0.536436	TREATMENT	0
116	4	NO MEDICATION IN CABINET							0		1	4	1	0	0	NO EDUCATION	FEMALE	0.536436	TREATMENT	0
117	1	Paracetamol		ANALGESIC	PAIN		1	1	1	ppmv	3	4	1	0	1	PRIMARY	FEMALE	0.548626	TREATMENT	0
117	2	Paracetamol		ANALGESIC	PAIN		1	1	1	ppmv	2	4	0	0	0	SECONDARY	MALE	0.548626	TREATMENT	0
118	1	Paracetamol		ANALGESIC	PAIN		1	1	1	ppmv	4	4	1	0	1	PRIMARY	MALE	0.471451	TREATMENT	0
118	1	Piroxicam		ANALGESIC	PAIN		1	1	1	ppmv	4	4	1	0	1	PRIMARY	MALE	0.471451	TREATMENT	0
118	1	Folic Acid		HAEMATINIC	PAIN		0	2	1	ppmv	4	4	1	0	1	PRIMARY	MALE	0.471451	TREATMENT	0
118	2	Piroxicam		ANALGESIC	PAIN		1	1	1	ppmv	3	4	0	0	1	NO EDUCATION	FEMALE	0.471451	TREATMENT	0
118	2	Paracetamol		ANALGESIC	PAIN		1	1	1	ppmv	3	4	0	0	1	NO EDUCATION	FEMALE	0.471451	TREATMENT	0
118	2	Folic Acid		HAEMATINIC	PAIN		0	2	1	ppmv	3	4	0	0	1	NO EDUCATION	FEMALE	0.471451	TREATMENT	0
118	3	Multi Vitamin		VITAMIN&MINERAL	PAIN		0	2	1	ppmv	1	4	0	0	0	SECONDARY	FEMALE	0.471451	TREATMENT	0
118	3	Paracetamol		ANALGESIC	PAIN		1	1	1	ppmv	1	4	0	0	0	SECONDARY	FEMALE	0.471451	TREATMENT	0
118	4	Multi Vitamin		VITAMIN&MINERAL	PAIN		0	2	1	ppmv	1	4	0	0	0	PRIMARY	FEMALE	0.471451	TREATMENT	0
118	4	Paracetamol		ANALGESIC	PAIN		1	1	1	ppmv	1	4	0	0	0	PRIMARY	FEMALE	0.471451	TREATMENT	0
119	8	Paracetamol		ANALGESIC	PAIN		1	1	1	ppmv	1	5	0	0	0	NO EDUCATION	MALE	0.91193	TREATMENT	1
119	8	Ampicillin/ ampiclox		ANTIBIOTIC	INJURY		1	1	1	ppmv	1	5	0	0	0	NO EDUCATION	MALE	0.91193	TREATMENT	1
119	8	Vitamin C		VITAMIN&MINERAL	INJURY		1	1	1	ppmv	1	5	0	0	0	NO EDUCATION	MALE	0.91193	TREATMENT	1
119	1	Paracetamol		ANALGESIC	PAIN		1	1	1	ppmv	3	5	0	0	1	PRIMARY	FEMALE	0.91193	TREATMENT	1
119	1	Ibuprofen		ANALGESIC	PAIN		1	1	1	ppmv	3	5	0	0	1	PRIMARY	FEMALE	0.91193	TREATMENT	1
119	2	Paracetamol		ANALGESIC	PAIN		1	1	1	ppmv	1	5	0	0	0	PRIMARY	MALE	0.91193	TREATMENT	1
119	3	Paracetamol		ANALGESIC	PAIN		1	1	1	ppmv	1	5	0	0	0	NO EDUCATION	FEMALE	0.91193	TREATMENT	1
119	4	Paracetamol		ANALGESIC	PAIN		1	1	1	ppmv	2	5	0	0	0	SECONDARY	MALE	0.91193	TREATMENT	1
119	5	Paracetamol		ANALGESIC	PAIN		1	1	1	ppmv	2	5	0	0	0	SECONDARY	MALE	0.91193	TREATMENT	1
119	6	Paracetamol		ANALGESIC	PAIN		1	1	1	ppmv	1	5	0	0	0	SECONDARY	FEMALE	0.91193	TREATMENT	1
119	7	Paracetamol		ANALGESIC	PAIN		1	1	1	ppmv	1	5	0	0	0	PRIMARY	MALE	0.91193	TREATMENT	1
120	4	Cough Syrup		EXPECTORANT	OTHER SPECIFY	COUGH	1	1	1	ppmv	1	3	0	0	0	NO EDUCATION	FEMALE	0.537279	TREATMENT	0
120	4	OTHER SPECIFY	vitamin or mineral	VITAMIN&MINERAL	OTHER SPECIFY	TOOTHING FEVER	0	2	1	ppmv	1	3	0	0	0	NO EDUCATION	FEMALE	0.537279	TREATMENT	0
120	4	Paracetamol		ANALGESIC	FEBRILE ILLNESS		1	1	1	private	1	3	0	0	0	NO EDUCATION	FEMALE	0.537279	TREATMENT	0
120	4	OTHER SPECIFY	vitamin or mineral	VITAMIN&MINERAL	FEBRILE ILLNESS			3	1	ppmv	1	3	0	0	0	NO EDUCATION	FEMALE	0.537279	TREATMENT	0
120	4	Vitamin C		VITAMIN&MINERAL	FEBRILE ILLNESS			3	1	private	1	3	0	0	0	NO EDUCATION	FEMALE	0.537279	TREATMENT	0
120	1	NO MEDICATION IN CABINET							0		3	3	1	0	1	SECONDARY	MALE	0.537279	TREATMENT	0
120	2	NO MEDICATION IN CABINET							0		2	3	0	0	1	SECONDARY	FEMALE	0.537279	TREATMENT	0
120	3	Herbal (Leaf)		HERBAL	OTHER SPECIFY	BLOOD CLEANSER		3	1	other	1	3	0	0	0	NO EDUCATION	MALE	0.537279	TREATMENT	0
121	3	Blood tonic		HAEMATINIC	OTHER SPECIFY	BLOOD SUPPLEMENT	1	1	1	ppmv	1	5	1	0	0	SECONDARY	FEMALE	0.385692	TREATMENT	1
121	3	Paracetamol		ANALGESIC	PAIN		1	1	1	ppmv	1	5	1	0	0	SECONDARY	FEMALE	0.385692	TREATMENT	1
121	7	Paracetamol		ANALGESIC	FEBRILE ILLNESS		1	1	1	ppmv	1	5	0	0	0	NO EDUCATION	FEMALE	0.385692	TREATMENT	1
121	7	Vitamin C		VITAMIN&MINERAL	OTHER SPECIFY	COLD	1	1	1	ppmv	1	5	0	0	0	NO EDUCATION	FEMALE	0.385692	TREATMENT	1
121	1	Paracetamol		ANALGESIC	PAIN		1	1	1	ppmv	3	5	1	0	1	PRIMARY	MALE	0.385692	TREATMENT	1
121	1	Blood tonic		HAEMATINIC	OTHER SPECIFY	BLOOD SUPPLEMENMT	1	1	1	ppmv	3	5	1	0	1	PRIMARY	MALE	0.385692	TREATMENT	1
121	1	Piroxicam		ANALGESIC	PAIN		1	1	1	ppmv	3	5	1	0	1	PRIMARY	MALE	0.385692	TREATMENT	1
121	2	Paracetamol		ANALGESIC	PAIN		1	1	1	ppmv	2	5	1	0	1	NO EDUCATION	FEMALE	0.385692	TREATMENT	1
121	2	Blood tonic		HAEMATINIC	OTHER SPECIFY	BLOOD SUPPLEMENT	1	1	1	ppmv	2	5	1	0	1	NO EDUCATION	FEMALE	0.385692	TREATMENT	1
121	5	Magnesium trisilicate		ANTACID	ULCER DISEASE		1	1	1	ppmv	2	5	1	0	1	PRIMARY	FEMALE	0.385692	TREATMENT	1
121	5	Herbal (Leaf)		HERBAL	PAIN			3	1	ppmv	2	5	1	0	1	PRIMARY	FEMALE	0.385692	TREATMENT	1
121	5	Blood tonic		HAEMATINIC	OTHER SPECIFY	BLOOD SUPPLEMENT	1	1	1	ppmv	2	5	1	0	1	PRIMARY	FEMALE	0.385692	TREATMENT	1
121	6	Blood tonic		HAEMATINIC	OTHER SPECIFY	COLD	0	2	1	private	1	5	1	0	0	NO EDUCATION	FEMALE	0.385692	TREATMENT	1
121	6	Chloroquine		ANTI-MALARIAL	MALARIA		1	1	1	private	1	5	1	0	0	NO EDUCATION	FEMALE	0.385692	TREATMENT	1
121	6	Paracetamol		ANALGESIC	FEBRILE ILLNESS		1	1	1	private	1	5	1	0	0	NO EDUCATION	FEMALE	0.385692	TREATMENT	1
121	6	Vitamin C		VITAMIN&MINERAL	OTHER SPECIFY	COLD	1	1	1	private	1	5	1	0	0	NO EDUCATION	FEMALE	0.385692	TREATMENT	1
121	4	Blood tonic		HAEMATINIC	OTHER SPECIFY	BLOOD SUPPLEMENT	1	1	1	ppmv	1	5	1	0	0	NO EDUCATION	FEMALE	0.385692	TREATMENT	1
121	4	Paracetamol		ANALGESIC	FEBRILE ILLNESS		1	1	1	ppmv	1	5	1	0	0	NO EDUCATION	FEMALE	0.385692	TREATMENT	1
121	4	Vitamin C		VITAMIN&MINERAL	OTHER SPECIFY	COLD	1	1	1	ppmv	1	5	1	0	0	NO EDUCATION	FEMALE	0.385692	TREATMENT	1
122	1	Paracetamol		ANALGESIC	PAIN		1	1	1	ppmv	4	1	0	1	0	NO EDUCATION	FEMALE	0.292846	TREATMENT	0
123	7	Paracetamol		ANALGESIC	PAIN		1	1	1	ppmv	1	5	0	0	0	NO EDUCATION	MALE	0.305105	TREATMENT	1
123	1	Herbal (Powder)		HERBAL	MALARIA			3	1	other	4	5	1	0	1	NO EDUCATION	MALE	0.305105	TREATMENT	1
123	1	Herbal (Liquid)		HERBAL	MALARIA			3	1	other	4	5	1	0	1	NO EDUCATION	MALE	0.305105	TREATMENT	1
123	2	Ibuprofen		ANALGESIC	PAIN		1	1	1	ppmv	3	5	1	1	1	NO EDUCATION	FEMALE	0.305105	TREATMENT	1
123	2	Paracetamol		ANALGESIC	PAIN		1	1	1	ppmv	3	5	1	1	1	NO EDUCATION	FEMALE	0.305105	TREATMENT	1
123	2	Blood tonic		HAEMATINIC	OTHER SPECIFY	BLOOD SUPLIMENT	1	1	1	ppmv	3	5	1	1	1	NO EDUCATION	FEMALE	0.305105	TREATMENT	1
123	3	Paracetamol		ANALGESIC	PAIN		1	1	1	ppmv	3	5	1	0	1	NO EDUCATION	FEMALE	0.305105	TREATMENT	1
123	4	Paracetamol		ANALGESIC	PAIN		1	1	1	ppmv	1	5	1	0	0	PRIMARY	MALE	0.305105	TREATMENT	1
123	5	Paracetamol		ANALGESIC	PAIN		1	1	1	ppmv	1	5	1	0	0	PRIMARY	MALE	0.305105	TREATMENT	1
123	6	Paracetamol		ANALGESIC	PAIN		1	1	1	ppmv	1	5	1	0	0	NO EDUCATION	MALE	0.305105	TREATMENT	1
124	1	Herbal (Liquid)		HERBAL	MALARIA			3	1	other	3	3	0	1	1	NO EDUCATION	MALE	0.618335	TREATMENT	1
124	1	Ibuprofen		ANALGESIC	PAIN		1	1	1	ppmv	3	3	0	1	1	NO EDUCATION	MALE	0.618335	TREATMENT	1
124	1	Herbal (Leaf)		HERBAL	MALARIA			3	1	other	3	3	0	1	1	NO EDUCATION	MALE	0.618335	TREATMENT	1
124	1	Paracetamol		ANALGESIC	PAIN		1	1	1	ppmv	3	3	0	1	1	NO EDUCATION	MALE	0.618335	TREATMENT	1
124	1	Multi Vitamin		VITAMIN&MINERAL	OTHER SPECIFY	BLOOD TONIC	1	1	1	ppmv	3	3	0	1	1	NO EDUCATION	MALE	0.618335	TREATMENT	1
124	1	Chloroquine		ANTI-MALARIAL	MALARIA		1	1	1	ppmv	3	3	0	1	1	NO EDUCATION	MALE	0.618335	TREATMENT	1
124	1	Chlorphenyramine		ANTI-HISTAMINE	MALARIA			3	1	ppmv	3	3	0	1	1	NO EDUCATION	MALE	0.618335	TREATMENT	1
124	2	Herbal (Liquid)		HERBAL	MALARIA			3	1	other	3	3	0	0	1	NO EDUCATION	FEMALE	0.618335	TREATMENT	1
124	2	Multi Vitamin		VITAMIN&MINERAL	OTHER SPECIFY	BLOOD TONIC	1	1	1	ppmv	3	3	0	0	1	NO EDUCATION	FEMALE	0.618335	TREATMENT	1
124	2	Chlorphenyramine		ANTI-HISTAMINE	MALARIA			3	1	ppmv	3	3	0	0	1	NO EDUCATION	FEMALE	0.618335	TREATMENT	1
124	2	Herbal (Leaf)		HERBAL	MALARIA			3	1	other	3	3	0	0	1	NO EDUCATION	FEMALE	0.618335	TREATMENT	1
124	2	Paracetamol		ANALGESIC	PAIN		1	1	1	ppmv	3	3	0	0	1	NO EDUCATION	FEMALE	0.618335	TREATMENT	1
124	2	Chloroquine		ANTI-MALARIAL	MALARIA		1	1	1	ppmv	3	3	0	0	1	NO EDUCATION	FEMALE	0.618335	TREATMENT	1
124	3	Herbal (Leaf)		HERBAL	MALARIA			3	1	other	2	3	0	0	0	NO EDUCATION	MALE	0.618335	TREATMENT	1
124	3	Iron fessolate		HAEMATINIC	PAIN		0	2	1	ppmv	2	3	0	0	0	NO EDUCATION	MALE	0.618335	TREATMENT	1
124	3	Herbal (Liquid)		HERBAL	MALARIA			3	1	other	2	3	0	0	0	NO EDUCATION	MALE	0.618335	TREATMENT	1
124	3	Paracetamol		ANALGESIC	PAIN		1	1	1	ppmv	2	3	0	0	0	NO EDUCATION	MALE	0.618335	TREATMENT	1
124	4	Chlorphenyramine		ANTI-HISTAMINE	MALARIA			3	1	ppmv	2	3	0	0	0	NO EDUCATION	MALE	0.618335	TREATMENT	1
124	4	Paracetamol		ANALGESIC	PAIN		1	1	1	ppmv	2	3	0	0	0	NO EDUCATION	MALE	0.618335	TREATMENT	1
124	4	Multi Vitamin		VITAMIN&MINERAL	OTHER SPECIFY	FOR BLOOD	1	1	1	ppmv	2	3	0	0	0	NO EDUCATION	MALE	0.618335	TREATMENT	1
124	4	Herbal (Liquid)		HERBAL	MALARIA			3	1	other	2	3	0	0	0	NO EDUCATION	MALE	0.618335	TREATMENT	1
124	4	Herbal (Leaf)		HERBAL	MALARIA			3	1	other	2	3	0	0	0	NO EDUCATION	MALE	0.618335	TREATMENT	1
124	4	Chloroquine		ANTI-MALARIAL	MALARIA		1	1	1	ppmv	2	3	0	0	0	NO EDUCATION	MALE	0.618335	TREATMENT	1
124	5	Paracetamol		ANALGESIC	PAIN		1	1	1	ppmv	1	3	0	0	0	PRIMARY	FEMALE	0.618335	TREATMENT	1
124	5	Herbal (Leaf)		HERBAL	MALARIA			3	1	other	1	3	0	0	0	PRIMARY	FEMALE	0.618335	TREATMENT	1
124	5	Herbal (Liquid)		HERBAL	MALARIA			3	1	other	1	3	0	0	0	PRIMARY	FEMALE	0.618335	TREATMENT	1
124	6	Paracetamol		ANALGESIC	PAIN		1	1	1	ppmv	1	3	0	0	0	NO EDUCATION	MALE	0.618335	TREATMENT	1
124	6	Herbal (Liquid)		HERBAL	MALARIA			3	1	other	1	3	0	0	0	NO EDUCATION	MALE	0.618335	TREATMENT	1
124	6	Herbal (Leaf)		HERBAL	MALARIA			3	1	other	1	3	0	0	0	NO EDUCATION	MALE	0.618335	TREATMENT	1
124	8	Multi Vitamin		VITAMIN&MINERAL	OTHER SPECIFY	for blood	1	1	1	ppmv	2	3	0	0	1	NO EDUCATION	FEMALE	0.618335	TREATMENT	1
124	8	Chlorphenyramine		ANTI-HISTAMINE	MALARIA			3	1	ppmv	2	3	0	0	1	NO EDUCATION	FEMALE	0.618335	TREATMENT	1
124	8	Chloroquine		ANTI-MALARIAL	MALARIA		1	1	1	ppmv	2	3	0	0	1	NO EDUCATION	FEMALE	0.618335	TREATMENT	1
124	8	Herbal (Liquid)		HERBAL	MALARIA			3	1	other	2	3	0	0	1	NO EDUCATION	FEMALE	0.618335	TREATMENT	1
124	8	Herbal (Leaf)		HERBAL	MALARIA			3	1	other	2	3	0	0	1	NO EDUCATION	FEMALE	0.618335	TREATMENT	1
124	8	Paracetamol		ANALGESIC	PAIN		1	1	1	ppmv	2	3	0	0	1	NO EDUCATION	FEMALE	0.618335	TREATMENT	1
124	9	Paracetamol		ANALGESIC	PAIN		1	1	1	ppmv	1	3	0	0	0	PRIMARY	MALE	0.618335	TREATMENT	1
124	9	Herbal (Leaf)		HERBAL	MALARIA			3	1	other	1	3	0	0	0	PRIMARY	MALE	0.618335	TREATMENT	1
124	9	Herbal (Liquid)		HERBAL	MALARIA			3	1	other	1	3	0	0	0	PRIMARY	MALE	0.618335	TREATMENT	1
124	10	Herbal (Leaf)		HERBAL	MALARIA			3	1	other	1	3	0	0	0	PRIMARY	MALE	0.618335	TREATMENT	1
124	10	Herbal (Liquid)		HERBAL	MALARIA			3	1	other	1	3	0	0	0	PRIMARY	MALE	0.618335	TREATMENT	1
124	10	Paracetamol		ANALGESIC	PAIN		1	1	1	ppmv	1	3	0	0	0	PRIMARY	MALE	0.618335	TREATMENT	1
124	11	Paracetamol		ANALGESIC	PAIN		1	1	1	ppmv	1	3	0	0	0	PRIMARY	FEMALE	0.618335	TREATMENT	1
124	11	Herbal (Liquid)		HERBAL	MALARIA			3	1	other	1	3	0	0	0	PRIMARY	FEMALE	0.618335	TREATMENT	1
124	11	Herbal (Leaf)		HERBAL	MALARIA			3	1	other	1	3	0	0	0	PRIMARY	FEMALE	0.618335	TREATMENT	1
124	12	Herbal (Liquid)		HERBAL	MALARIA			3	1	other	1	3	0	0	0	PRIMARY	FEMALE	0.618335	TREATMENT	1
124	12	Herbal (Leaf)		HERBAL	MALARIA			3	1	other	1	3	0	0	0	PRIMARY	FEMALE	0.618335	TREATMENT	1
124	12	Paracetamol		ANALGESIC	PAIN		1	1	1	ppmv	1	3	0	0	0	PRIMARY	FEMALE	0.618335	TREATMENT	1
124	7	Paracetamol		ANALGESIC	PAIN		1	1	1	ppmv	1	3	0	0	0	NO EDUCATION	MALE	0.618335	TREATMENT	1
124	7	Herbal (Leaf)		HERBAL	MALARIA			3	1	other	1	3	0	0	0	NO EDUCATION	MALE	0.618335	TREATMENT	1
124	7	Herbal (Liquid)		HERBAL	MALARIA			3	1	other	1	3	0	0	0	NO EDUCATION	MALE	0.618335	TREATMENT	1
125	1	Paracetamol		ANALGESIC	PAIN		1	1	1	ppmv	3	4	0	0	1	SECONDARY	MALE	0.646002	TREATMENT	0
125	1	Herbal (Liquid)		HERBAL	MALARIA			3	1	other	3	4	0	0	1	SECONDARY	MALE	0.646002	TREATMENT	0
125	3	Paracetamol		ANALGESIC	FEBRILE ILLNESS		1	1	1	ppmv	1	4	0	0	0	NO EDUCATION	FEMALE	0.646002	TREATMENT	0
125	3	Chloroquine		ANTI-MALARIAL	FEBRILE ILLNESS		1	1	1	ppmv	1	4	0	0	0	NO EDUCATION	FEMALE	0.646002	TREATMENT	0
125	3	Herbal (Liquid)		HERBAL	FEBRILE ILLNESS			3	1	other	1	4	0	0	0	NO EDUCATION	FEMALE	0.646002	TREATMENT	0
125	2	Paracetamol		ANALGESIC	PAIN		1	1	1	private	2	4	0	0	1	SECONDARY	FEMALE	0.646002	TREATMENT	0
125	2	Vitamin C		VITAMIN&MINERAL	PAIN		0	2	1	private	2	4	0	0	1	SECONDARY	FEMALE	0.646002	TREATMENT	0
125	2	Vitamin B		VITAMIN&MINERAL	PAIN		0	2	1	private	2	4	0	0	1	SECONDARY	FEMALE	0.646002	TREATMENT	0
125	2	Herbal (Liquid)		HERBAL	MALARIA			3	1	other	2	4	0	0	1	SECONDARY	FEMALE	0.646002	TREATMENT	0
125	4	Herbal (Liquid)		HERBAL	MALARIA			3	1	other	1	4	0	0	0	NO EDUCATION	MALE	0.646002	TREATMENT	0
125	4	Paracetamol		ANALGESIC	PAIN		1	1	1	ppmv	1	4	0	0	0	NO EDUCATION	MALE	0.646002	TREATMENT	0
125	4	Metronidazole / Flagyl		ANTIBIOTIC	DIARRHOEA		1	1	1	ppmv	1	4	0	0	0	NO EDUCATION	MALE	0.646002	TREATMENT	0
126	1	NO MEDICATION IN CABINET							0		2	5	0	0	1	TERTIARY	MALE	0.71441	TREATMENT	0
127	1	NO MEDICATION IN CABINET							0		4	2	0	0	0	NO EDUCATION	FEMALE	0.618335	TREATMENT	0
128	1	NO MEDICATION IN CABINET							0		3	5	0	0	1	PRIMARY	MALE	0.71441	TREATMENT	1
128	3	NO MEDICATION IN CABINET							0		1	5	0	0	0	SECONDARY	MALE	0.71441	TREATMENT	1
128	4	NO MEDICATION IN CABINET							0		1	5	0	0	0	PRIMARY	FEMALE	0.71441	TREATMENT	1
128	5	NO MEDICATION IN CABINET							0		1	5	0	0	0	PRIMARY	FEMALE	0.71441	TREATMENT	1
128	6	NO MEDICATION IN CABINET							0		1	5	1	0	0	PRIMARY	FEMALE	0.71441	TREATMENT	1
128	7	NO MEDICATION IN CABINET							0		1	5	0	0	0	PRIMARY	MALE	0.71441	TREATMENT	1
128	2	Paracetamol		ANALGESIC	PAIN		1	1	1	private	2	5	0	0	1	PRIMARY	FEMALE	0.71441	TREATMENT	1
128	2	Folic Acid		HAEMATINIC	OTHER SPECIFY	FOR BLOOD	1	1	1	private	2	5	0	0	1	PRIMARY	FEMALE	0.71441	TREATMENT	1
128	2	Vitamin B		VITAMIN&MINERAL	OTHER SPECIFY	FOR APPETITE	1	1	1	private	2	5	0	0	1	PRIMARY	FEMALE	0.71441	TREATMENT	1
128	2	Iron fessolate		HAEMATINIC	OTHER SPECIFY	FOR BLOOD	1	1	1	private	2	5	0	0	1	PRIMARY	FEMALE	0.71441	TREATMENT	1
129	1	Chloramphenicol		ANTIBIOTIC	OTHER SPECIFY	PILE	1	1	1	ppmv	3	2	0	1	1	NO EDUCATION	MALE	0.618335	TREATMENT	0
129	1	Metronidazole / Flagyl		ANTIBIOTIC	OTHER SPECIFY	PILE	1	1	1	ppmv	3	2	0	1	1	NO EDUCATION	MALE	0.618335	TREATMENT	0
129	1	OTHER SPECIFY	vitamin or mineral	VITAMIN&MINERAL	PAIN		0	2	1	ppmv	3	2	0	1	1	NO EDUCATION	MALE	0.618335	TREATMENT	0
129	1	Vitamin B		VITAMIN&MINERAL	OTHER SPECIFY	PILE	0	2	1	ppmv	3	2	0	1	1	NO EDUCATION	MALE	0.618335	TREATMENT	0
129	2	OTHER SPECIFY	vitamin or mineral	VITAMIN&MINERAL	ASTHMA		0	2	1	ppmv	3	2	0	1	1	NO EDUCATION	FEMALE	0.618335	TREATMENT	0
129	2	Salbutmamol		ANTI-ASTHMATIC	ASTHMA		1	1	1	other	3	2	0	1	1	NO EDUCATION	FEMALE	0.618335	TREATMENT	0
129	2	OTHER SPECIFY	vitamin or mineral	VITAMIN&MINERAL	FEBRILE ILLNESS			3	1	ppmv	3	2	0	1	1	NO EDUCATION	FEMALE	0.618335	TREATMENT	0
129	3	NO MEDICATION IN CABINET							0		1	2	0	0	0	NO EDUCATION	MALE	0.618335	TREATMENT	0
129	5	NO MEDICATION IN CABINET							0		1	2	0	0	0	NO EDUCATION	FEMALE	0.618335	TREATMENT	0
129	4	NO MEDICATION IN CABINET							0		2	2	0	1	1	NO EDUCATION	FEMALE	0.618335	TREATMENT	0
130	3	Piroxicam		ANALGESIC	MALARIA			3	1	ppmv	1	4	0	0	0	NO EDUCATION	FEMALE	0.704163	TREATMENT	0
130	3	Co-Trimoxazole		ANTIBIOTIC	MALARIA		0	2	1	ppmv	1	4	0	0	0	NO EDUCATION	FEMALE	0.704163	TREATMENT	0
130	3	Iron fessolate		HAEMATINIC	MALARIA			3	1	ppmv	1	4	0	0	0	NO EDUCATION	FEMALE	0.704163	TREATMENT	0
130	3	Paracetamol		ANALGESIC	MALARIA		1	1	1	ppmv	1	4	0	0	0	NO EDUCATION	FEMALE	0.704163	TREATMENT	0
130	2	Herbal (Liquid)		HERBAL	MALARIA			3	1	other	2	4	1	0	0	SECONDARY	MALE	0.704163	TREATMENT	0
130	1	Piroxicam		ANALGESIC	PAIN		1	1	1	ppmv	3	4	0	0	0	NO EDUCATION	FEMALE	0.704163	TREATMENT	0
130	1	Paracetamol		ANALGESIC	PAIN		1	1	1	ppmv	3	4	0	0	0	NO EDUCATION	FEMALE	0.704163	TREATMENT	0
130	1	Iron fessolate		HAEMATINIC	PAIN		0	2	1	ppmv	3	4	0	0	0	NO EDUCATION	FEMALE	0.704163	TREATMENT	0
131	3	NO MEDICATION IN CABINET							0		1	4	0	0	0	SECONDARY	MALE	0.678852	TREATMENT	1
131	4	NO MEDICATION IN CABINET							0		1	4	0	0	0	NO EDUCATION	MALE	0.678852	TREATMENT	1
131	11	NO MEDICATION IN CABINET							0		1	4	0	0	0	NO EDUCATION	MALE	0.678852	TREATMENT	1
131	12	NO MEDICATION IN CABINET							0		1	4	0	0	0	NO EDUCATION	MALE	0.678852	TREATMENT	1
131	1	NO MEDICATION IN CABINET							0		4	4	0	0	1	NO EDUCATION	MALE	0.678852	TREATMENT	1
131	2	NO MEDICATION IN CABINET							0		3	4	0	0	1	NO EDUCATION	FEMALE	0.678852	TREATMENT	1
131	5	NO MEDICATION IN CABINET							0		1	4	0	0	0	NO EDUCATION	FEMALE	0.678852	TREATMENT	1
131	6	NO MEDICATION IN CABINET							0		1	4	0	0	0	NO EDUCATION	FEMALE	0.678852	TREATMENT	1
131	7	NO MEDICATION IN CABINET							0		1	4	0	0	0	NO EDUCATION	FEMALE	0.678852	TREATMENT	1
131	8	NO MEDICATION IN CABINET							0		2	4	0	0	1	NO EDUCATION	FEMALE	0.678852	TREATMENT	1
131	9	NO MEDICATION IN CABINET							0		1	4	0	0	0	NO EDUCATION	MALE	0.678852	TREATMENT	1
131	10	NO MEDICATION IN CABINET							0		1	4	0	0	0	NO EDUCATION	FEMALE	0.678852	TREATMENT	1
132	1	Ibuprofen		ANALGESIC	PAIN		1	1	1	ppmv	3	3	0	0	1	PRIMARY	MALE	0.786398	TREATMENT	1
132	2	NO MEDICATION IN CABINET							0		3	3	0	0	1	NO EDUCATION	FEMALE	0.786398	TREATMENT	1
132	3	NO MEDICATION IN CABINET							0		1	3	0	0	0	PRIMARY	FEMALE	0.786398	TREATMENT	1
132	4	NO MEDICATION IN CABINET							0		1	3	0	0	0	PRIMARY	FEMALE	0.786398	TREATMENT	1
132	5	NO MEDICATION IN CABINET							0		1	3	0	0	0	NO EDUCATION	MALE	0.786398	TREATMENT	1
132	7	Piroxicam		ANALGESIC	PAIN		1	1	1	public	4	3	0	0	0	NO EDUCATION	FEMALE	0.786398	TREATMENT	1
132	7	Blood tonic		HAEMATINIC	OTHER SPECIFY	FOR BLOOD	1	1	1	public	4	3	0	0	0	NO EDUCATION	FEMALE	0.786398	TREATMENT	1
132	7	Metronidazole / Flagyl		ANTIBIOTIC	DIARRHOEA		1	1	1	ppmv	4	3	0	0	0	NO EDUCATION	FEMALE	0.786398	TREATMENT	1
132	7	Ibuprofen		ANALGESIC	PAIN		1	1	1	ppmv	4	3	0	0	0	NO EDUCATION	FEMALE	0.786398	TREATMENT	1
132	7	Paracetamol		ANALGESIC	PAIN		1	1	1	public	4	3	0	0	0	NO EDUCATION	FEMALE	0.786398	TREATMENT	1
132	6	NO MEDICATION IN CABINET							0		1	3	0	0	0	NO EDUCATION	FEMALE	0.786398	TREATMENT	1
133	1	OTHER SPECIFY	vitamin or mineral	VITAMIN&MINERAL	DON'T KNOW			3	1	private	3	1	0	0	1	NO EDUCATION	FEMALE	0.718353	TREATMENT	0
133	2	NO MEDICATION IN CABINET							0		1	1	0	0	0	PRIMARY	MALE	0.718353	TREATMENT	0
133	3	NO MEDICATION IN CABINET							0		1	1	0	0	0	NO EDUCATION	FEMALE	0.718353	TREATMENT	0
134	7	Paracetamol		ANALGESIC	FEBRILE ILLNESS		1	1	1	ppmv	1	1	0	0	0	NO EDUCATION	MALE	0.728164	TREATMENT	1
134	7	Chloroquine		ANTI-MALARIAL	FEBRILE ILLNESS		1	1	1	ppmv	1	1	0	0	0	NO EDUCATION	MALE	0.728164	TREATMENT	1
134	1	Ibuprofen		ANALGESIC	FEBRILE ILLNESS			3	1	ppmv	3	1	0	0	1	NO EDUCATION	MALE	0.728164	TREATMENT	1
134	1	Metronidazole / Flagyl		ANTIBIOTIC	FEBRILE ILLNESS		1	1	1	ppmv	3	1	0	0	1	NO EDUCATION	MALE	0.728164	TREATMENT	1
134	2	Paracetamol		ANALGESIC	PREGNANCY		1	1	1	ppmv	3	1	0	0	1	NO EDUCATION	FEMALE	0.728164	TREATMENT	1
134	2	Folic Acid		HAEMATINIC	PREGNANCY		1	1	1	ppmv	3	1	0	0	1	NO EDUCATION	FEMALE	0.728164	TREATMENT	1
134	2	Iron fessolate		HAEMATINIC	PREGNANCY		1	1	1	ppmv	3	1	0	0	1	NO EDUCATION	FEMALE	0.728164	TREATMENT	1
134	3	NO MEDICATION IN CABINET							0		1	1	0	0	0	PRIMARY	MALE	0.728164	TREATMENT	1
134	4	Paracetamol		ANALGESIC	FEBRILE ILLNESS		1	1	1	ppmv	1	1	0	0	0	PRIMARY	MALE	0.728164	TREATMENT	1
134	4	Ampicillin/ ampiclox		ANTIBIOTIC	FEBRILE ILLNESS		1	1	1	ppmv	1	1	0	0	0	PRIMARY	MALE	0.728164	TREATMENT	1
134	5	Paracetamol		ANALGESIC	FEBRILE ILLNESS		1	1	1	ppmv	1	1	0	0	0	NO EDUCATION	FEMALE	0.728164	TREATMENT	1
134	5	Blood tonic		HAEMATINIC	FEBRILE ILLNESS			3	1	ppmv	1	1	0	0	0	NO EDUCATION	FEMALE	0.728164	TREATMENT	1
134	6	Chloroquine		ANTI-MALARIAL	FEBRILE ILLNESS		1	1	1	ppmv	1	1	0	0	0	NO EDUCATION	MALE	0.728164	TREATMENT	1
134	6	Paracetamol		ANALGESIC	FEBRILE ILLNESS		1	1	1	ppmv	1	1	0	0	0	NO EDUCATION	MALE	0.728164	TREATMENT	1
135	7	NO MEDICATION IN CABINET							0		1	5	0	0	0	NO EDUCATION	MALE	0.675607	TREATMENT	1
135	1	Ibuprofen		ANALGESIC	PAIN		1	1	1	ppmv	3	5	0	0	1	TERTIARY	MALE	0.675607	TREATMENT	1
135	1	Paracetamol		ANALGESIC	PAIN		1	1	1	ppmv	3	5	0	0	1	TERTIARY	MALE	0.675607	TREATMENT	1
135	2	Herbal (Liquid)		HERBAL	MALARIA			3	1	other	2	5	0	0	1	TERTIARY	FEMALE	0.675607	TREATMENT	1
135	2	Paracetamol		ANALGESIC	PAIN		1	1	1	ppmv	2	5	0	0	1	TERTIARY	FEMALE	0.675607	TREATMENT	1
135	3	Herbal (Liquid)		HERBAL	OTHER SPECIFY	DYSENTARY		3	1	other	1	5	0	0	0	SECONDARY	FEMALE	0.675607	TREATMENT	1
135	4	Herbal (Liquid)		HERBAL	MALARIA			3	1	other	1	5	0	0	0	PRIMARY	MALE	0.675607	TREATMENT	1
135	5	Vitamin B		VITAMIN&MINERAL	MALARIA			3	1	ppmv	1	5	0	0	0	PRIMARY	FEMALE	0.675607	TREATMENT	1
135	5	Vitamin B		VITAMIN&MINERAL	MALARIA			3	1	ppmv	1	5	0	0	0	PRIMARY	FEMALE	0.675607	TREATMENT	1
135	5	Paracetamol		ANALGESIC	MALARIA		1	1	1	ppmv	1	5	0	0	0	PRIMARY	FEMALE	0.675607	TREATMENT	1
135	6	Vitamin B		VITAMIN&MINERAL	MALARIA			3	1	ppmv	1	5	0	0	0	NO EDUCATION	FEMALE	0.675607	TREATMENT	1
135	6	Vitamin B		VITAMIN&MINERAL	MALARIA			3	1	ppmv	1	5	0	0	0	NO EDUCATION	FEMALE	0.675607	TREATMENT	1
135	6	Vitamin C		VITAMIN&MINERAL	MALARIA			3	1	ppmv	1	5	0	0	0	NO EDUCATION	FEMALE	0.675607	TREATMENT	1
135	6	Vitamin C		VITAMIN&MINERAL	MALARIA			3	1	ppmv	1	5	0	0	0	NO EDUCATION	FEMALE	0.675607	TREATMENT	1
135	6	Paracetamol		ANALGESIC	MALARIA		1	1	1	ppmv	1	5	0	0	0	NO EDUCATION	FEMALE	0.675607	TREATMENT	1
136	4	Paracetamol		ANALGESIC	DIARRHOEA		0	2	1	private	1	5	0	0	0	NO EDUCATION	MALE	0.71441	TREATMENT	0
136	4	Metronidazole / Flagyl		ANTIBIOTIC	DIARRHOEA		1	1	1	private	1	5	0	0	0	NO EDUCATION	MALE	0.71441	TREATMENT	0
136	1	NO MEDICATION IN CABINET							0		3	5	0	0	1	PRIMARY	MALE	0.71441	TREATMENT	0
136	2	NO MEDICATION IN CABINET							0		2	5	0	0	1	SECONDARY	FEMALE	0.71441	TREATMENT	0
136	3	NO MEDICATION IN CABINET							0		1	5	0	0	0	PRIMARY	FEMALE	0.71441	TREATMENT	0
137	1	Herbal (Liquid)		HERBAL	MALARIA			3	1	other	3	5	0	0	1	PRIMARY	MALE	0.343049	TREATMENT	1
137	1	Multi Vitamin		VITAMIN&MINERAL	PAIN		0	2	1	ppmv	3	5	0	0	1	PRIMARY	MALE	0.343049	TREATMENT	1
137	1	Multi Vitamin		VITAMIN&MINERAL	PAIN		0	2	1	ppmv	3	5	0	0	1	PRIMARY	MALE	0.343049	TREATMENT	1
137	1	Paracetamol		ANALGESIC	PAIN		1	1	1	ppmv	3	5	0	0	1	PRIMARY	MALE	0.343049	TREATMENT	1
137	1	Piroxicam		ANALGESIC	PAIN		1	1	1	ppmv	3	5	0	0	1	PRIMARY	MALE	0.343049	TREATMENT	1
137	2	Paracetamol		ANALGESIC	PAIN		1	1	1	ppmv	3	5	0	0	1	PRIMARY	FEMALE	0.343049	TREATMENT	1
137	2	Vitamin B		VITAMIN&MINERAL	PAIN		0	2	1	ppmv	3	5	0	0	1	PRIMARY	FEMALE	0.343049	TREATMENT	1
137	3	Paracetamol		ANALGESIC	PAIN		1	1	1	ppmv	1	5	0	0	0	PRIMARY	FEMALE	0.343049	TREATMENT	1
137	3	Herbal (Liquid)		HERBAL	MALARIA			3	1	other	1	5	0	0	0	PRIMARY	FEMALE	0.343049	TREATMENT	1
137	4	Multi Vitamin		VITAMIN&MINERAL	PAIN		0	2	1	ppmv	2	5	0	0	1	PRIMARY	FEMALE	0.343049	TREATMENT	1
137	4	Herbal (Liquid)		HERBAL	MALARIA			3	1	other	2	5	0	0	1	PRIMARY	FEMALE	0.343049	TREATMENT	1
137	4	Paracetamol		ANALGESIC	PAIN		1	1	1	ppmv	2	5	0	0	1	PRIMARY	FEMALE	0.343049	TREATMENT	1
137	4	Piroxicam		ANALGESIC	PAIN		1	1	1	ppmv	2	5	0	0	1	PRIMARY	FEMALE	0.343049	TREATMENT	1
137	5	Vitamin B		VITAMIN&MINERAL	PAIN		0	2	1	ppmv	2	5	1	0	0	SECONDARY	MALE	0.343049	TREATMENT	1
137	5	Paracetamol		ANALGESIC	PAIN		1	1	1	ppmv	2	5	1	0	0	SECONDARY	MALE	0.343049	TREATMENT	1
137	6	Herbal (Liquid)		HERBAL	MALARIA			3	1	other	1	5	0	0	0	SECONDARY	MALE	0.343049	TREATMENT	1
137	6	Paracetamol		ANALGESIC	PAIN		1	1	1	ppmv	1	5	0	0	0	SECONDARY	MALE	0.343049	TREATMENT	1
137	7	Herbal (Liquid)		HERBAL	MALARIA			3	1	other	1	5	0	0	0	PRIMARY	MALE	0.343049	TREATMENT	1
137	7	Paracetamol		ANALGESIC	PAIN		1	1	1	ppmv	1	5	0	0	0	PRIMARY	MALE	0.343049	TREATMENT	1
137	9	Herbal (Liquid)		HERBAL	MALARIA			3	1	other	1	5	0	0	0	PRIMARY	FEMALE	0.343049	TREATMENT	1
137	9	Paracetamol		ANALGESIC	SKIN PROBLEM		0	2	1	ppmv	1	5	0	0	0	PRIMARY	FEMALE	0.343049	TREATMENT	1
137	8	Ampicillin/ ampiclox		ANTIBIOTIC	SKIN PROBLEM			3	1	ppmv	1	5	0	0	0	NO EDUCATION	MALE	0.343049	TREATMENT	1
137	8	Herbal (Liquid)		HERBAL	MALARIA			3	1	other	1	5	0	0	0	NO EDUCATION	MALE	0.343049	TREATMENT	1
138	4	NO MEDICATION IN CABINET							0		1	3	0	0	0	NO EDUCATION	FEMALE	0.704163	TREATMENT	1
138	6	Paracetamol		ANALGESIC	OTHER SPECIFY	POST IMMUNIZATION PAIN	1	1	1	ppmv	1	3	0	0	0	NO EDUCATION	FEMALE	0.704163	TREATMENT	1
138	6	Multi Vitamin		VITAMIN&MINERAL	OTHER SPECIFY	BLOOD BUILDER	1	1	1	ppmv	1	3	0	0	0	NO EDUCATION	FEMALE	0.704163	TREATMENT	1
138	1	OTHER SPECIFY	vitamin or mineral	VITAMIN&MINERAL	ASTHMA		0	2	1	ppmv	3	3	0	1	1	PRIMARY	MALE	0.704163	TREATMENT	1
138	1	Salbutmamol		ANTI-ASTHMATIC	ASTHMA		1	1	1	ppmv	3	3	0	1	1	PRIMARY	MALE	0.704163	TREATMENT	1
138	2	NO MEDICATION IN CABINET							0		2	3	0	0	1	PRIMARY	FEMALE	0.704163	TREATMENT	1
138	3	NO MEDICATION IN CABINET							0		1	3	0	0	0	NO EDUCATION	MALE	0.704163	TREATMENT	1
138	5	NO MEDICATION IN CABINET							0		1	3	0	0	0	NO EDUCATION	FEMALE	0.704163	TREATMENT	1
139	3	NO MEDICATION IN CABINET							0		1	3	0	0	0	NO EDUCATION	MALE	0.728164	TREATMENT	0
139	1	NO MEDICATION IN CABINET							0		3	3	0	0	1		MALE	0.728164	TREATMENT	0
139	2	NO MEDICATION IN CABINET							0		3	3	0	0	1	PRIMARY	FEMALE	0.728164	TREATMENT	0
139	4	Piroxicam		ANALGESIC	PAIN		1	1	1	ppmv	4	3	0	0	0	NO EDUCATION	MALE	0.728164	TREATMENT	0
139	4	Cimetidine		ANTI-HISTAMINE	OTHER SPECIFY	ABDOMINAL PAIN	1	1	1	ppmv	4	3	0	0	0	NO EDUCATION	MALE	0.728164	TREATMENT	0
139	4	Diclofenac		ANALGESIC	PAIN		1	1	1	ppmv	4	3	0	0	0	NO EDUCATION	MALE	0.728164	TREATMENT	0
140	1	Herbal (Liquid)		HERBAL	MALARIA			3	1	other	3	1	0	0	1	NO EDUCATION	MALE	0.728164	TREATMENT	0
140	1	Paracetamol		ANALGESIC	PAIN		1	1	1	ppmv	3	1	0	0	1	NO EDUCATION	MALE	0.728164	TREATMENT	0
141	1	OTHER SPECIFY	vitamin or mineral	VITAMIN&MINERAL	OTHER SPECIFY	DYSENTARY	0	2	1	ppmv	3	4	1	0	1	PRIMARY	MALE	0.71441	TREATMENT	0
141	1	Metronidazole / Flagyl		ANTIBIOTIC	OTHER SPECIFY	DYSENTARY	1	1	1	ppmv	3	4	1	0	1	PRIMARY	MALE	0.71441	TREATMENT	0
142	1	Herbal (Liquid)		HERBAL	MALARIA			3	1	other	4	1	0	0	1	NO EDUCATION	MALE	0.785418	TREATMENT	0
142	1	Herbal (Powder)		HERBAL	PAIN			3	1	other	4	1	0	0	1	NO EDUCATION	MALE	0.785418	TREATMENT	0
143	6	NO MEDICATION IN CABINET							0		1	5	0	0	0	SECONDARY	MALE	0.686394	TREATMENT	1
143	1	Herbal (Powder)		HERBAL	DIARRHOEA			3	1	other	3	5	0	0	1	TERTIARY	MALE	0.686394	TREATMENT	1
143	1	Herbal (Liquid)		HERBAL	MALARIA			3	1	other	3	5	0	0	1	TERTIARY	MALE	0.686394	TREATMENT	1
143	2	OTHER SPECIFY	vitamin or mineral	VITAMIN&MINERAL	OTHER SPECIFY	FOR BODY BUILDER	1	1	1	ppmv	2	5	0	0	1	SECONDARY	FEMALE	0.686394	TREATMENT	1
143	2	Multi Vitamin		VITAMIN&MINERAL	OTHER SPECIFY	FOR BLOOD	1	1	1	ppmv	2	5	0	0	1	SECONDARY	FEMALE	0.686394	TREATMENT	1
143	3	NO MEDICATION IN CABINET							0		1	5	0	0	0	SECONDARY	MALE	0.686394	TREATMENT	1
143	4	Blood tonic		HAEMATINIC	OTHER SPECIFY	FOR BLOOD	1	1	1	ppmv	1	5	0	0	0	NO EDUCATION	MALE	0.686394	TREATMENT	1
143	5	Blood tonic		HAEMATINIC	OTHER SPECIFY	FOR BLOOD	1	1	1	ppmv	1	5	0	0	0	NO EDUCATION	MALE	0.686394	TREATMENT	1
144	5	OTHER SPECIFY	vitamin or mineral	VITAMIN&MINERAL	OTHER SPECIFY	WORM INFESTATION	0	2	1	ppmv	1	4	1	0	0	NO EDUCATION	MALE	0.650637	TREATMENT	0
144	5	Paracetamol		ANALGESIC	FEBRILE ILLNESS		1	1	1	public	1	4	1	0	0	NO EDUCATION	MALE	0.650637	TREATMENT	0
144	5	Multi Vitamin		VITAMIN&MINERAL	FEBRILE ILLNESS			3	1	public	1	4	1	0	0	NO EDUCATION	MALE	0.650637	TREATMENT	0
144	1	Paracetamol		ANALGESIC	FEBRILE ILLNESS		1	1	1	ppmv	2	4	0	0	1	SECONDARY	MALE	0.650637	TREATMENT	0
144	1	OTHER SPECIFY	vitamin or mineral	VITAMIN&MINERAL	FEBRILE ILLNESS			3	1	ppmv	2	4	0	0	1	SECONDARY	MALE	0.650637	TREATMENT	0
144	2	NO MEDICATION IN CABINET							0		2	4	1	0	1	PRIMARY	FEMALE	0.650637	TREATMENT	0
144	3	OTHER SPECIFY	vitamin or mineral	VITAMIN&MINERAL	OTHER SPECIFY	WORM INFESTATION	0	2	1	ppmv	1	4	1	0	0	NO EDUCATION	MALE	0.650637	TREATMENT	0
144	4	OTHER SPECIFY	vitamin or mineral	VITAMIN&MINERAL	OTHER SPECIFY	WORM INFESTATION	0	2	1	ppmv	1	4	1	0	0	NO EDUCATION	MALE	0.650637	TREATMENT	0
145	1	Iron fessolate		HAEMATINIC	PAIN		0	2	1	ppmv	4	5	0	0	1	PRIMARY	MALE	0.62258	TREATMENT	1
145	1	Ibuprofen		ANALGESIC	PAIN		1	1	1	ppmv	4	5	0	0	1	PRIMARY	MALE	0.62258	TREATMENT	1
145	1	Paracetamol		ANALGESIC	PAIN		1	1	1	ppmv	4	5	0	0	1	PRIMARY	MALE	0.62258	TREATMENT	1
145	2	Iron fessolate		HAEMATINIC	FEBRILE ILLNESS			3	1	ppmv	3	5	0	0	1		FEMALE	0.62258	TREATMENT	1
145	2	Paracetamol		ANALGESIC	FEBRILE ILLNESS		1	1	1	ppmv	3	5	0	0	1		FEMALE	0.62258	TREATMENT	1
145	3	Paracetamol		ANALGESIC	PAIN		1	1	1	ppmv	1	5	0	0	0	SECONDARY	MALE	0.62258	TREATMENT	1
145	4	Iron fessolate		HAEMATINIC	FEBRILE ILLNESS			3	1	ppmv	3	5	0	0	1	NO EDUCATION	FEMALE	0.62258	TREATMENT	1
145	4	Ibuprofen		ANALGESIC	FEBRILE ILLNESS			3	1	ppmv	3	5	0	0	1	NO EDUCATION	FEMALE	0.62258	TREATMENT	1
145	4	Piroxicam		ANALGESIC	FEBRILE ILLNESS			3	1	ppmv	3	5	0	0	1	NO EDUCATION	FEMALE	0.62258	TREATMENT	1
145	5	Paracetamol		ANALGESIC	PAIN		1	1	1	ppmv	2	5	0	0	0	SECONDARY	FEMALE	0.62258	TREATMENT	1
145	6	Paracetamol		ANALGESIC	PAIN		1	1	1	ppmv	1	5	0	0	0	SECONDARY	MALE	0.62258	TREATMENT	1
145	7	Paracetamol		ANALGESIC	PAIN		1	1	1	ppmv	2	5	0	0	0	SECONDARY	MALE	0.62258	TREATMENT	1
145	7	Iron fessolate		HAEMATINIC	FEBRILE ILLNESS			3	1	ppmv	2	5	0	0	0	SECONDARY	MALE	0.62258	TREATMENT	1
145	8	Paracetamol		ANALGESIC	FEBRILE ILLNESS		1	1	1	ppmv	2	5	0	0	0	SECONDARY	MALE	0.62258	TREATMENT	1
145	8	Iron fessolate		HAEMATINIC	FEBRILE ILLNESS			3	1	ppmv	2	5	0	0	0	SECONDARY	MALE	0.62258	TREATMENT	1
145	9	Iron fessolate		HAEMATINIC	FEBRILE ILLNESS			3	1	ppmv	1	5	0	0	0	SECONDARY	MALE	0.62258	TREATMENT	1
145	9	Paracetamol		ANALGESIC	FEBRILE ILLNESS		1	1	1	ppmv	1	5	0	0	0	SECONDARY	MALE	0.62258	TREATMENT	1
145	10	Chloroquine		ANTI-MALARIAL	FEBRILE ILLNESS		1	1	1	ppmv	1	5	0	0	0	PRIMARY	FEMALE	0.62258	TREATMENT	1
145	10	Folic Acid		HAEMATINIC	FEBRILE ILLNESS			3	1	ppmv	1	5	0	0	0	PRIMARY	FEMALE	0.62258	TREATMENT	1
145	10	Paracetamol		ANALGESIC	FEBRILE ILLNESS		1	1	1	ppmv	1	5	0	0	0	PRIMARY	FEMALE	0.62258	TREATMENT	1
145	11	Paracetamol		ANALGESIC	FEBRILE ILLNESS		1	1	1	ppmv	4	5	0	1	0	NO EDUCATION	FEMALE	0.62258	TREATMENT	1
145	11	Aldomet / Methyldopa		ANTI-HYPERTENSIVE	HYPERTENSION		1	1	1	private	4	5	0	1	0	NO EDUCATION	FEMALE	0.62258	TREATMENT	1
145	11	Nifedipine / Adalat / Procardia / Nifelat		ANTI-HYPERTENSIVE	HYPERTENSION		1	1	1	private	4	5	0	1	0	NO EDUCATION	FEMALE	0.62258	TREATMENT	1
145	11	Hydrochloorthiazide / Moduretic / Bonduretic		ANTI-HYPERTENSIVE	HYPERTENSION		1	1	1	private	4	5	0	1	0	NO EDUCATION	FEMALE	0.62258	TREATMENT	1
145	11	Vasoprin		ANTI-HYPERTENSIVE	HYPERTENSION		1	1	1	private	4	5	0	1	0	NO EDUCATION	FEMALE	0.62258	TREATMENT	1
145	11	Amoxicillin		ANTIBIOTIC	FEBRILE ILLNESS		1	1	1	private	4	5	0	1	0	NO EDUCATION	FEMALE	0.62258	TREATMENT	1
145	12	Paracetamol		ANALGESIC	FEBRILE ILLNESS		1	1	1	ppmv	1	5	0	0	0	NO EDUCATION	MALE	0.62258	TREATMENT	1
145	12	Cough Syrup		EXPECTORANT	FEBRILE ILLNESS		0	2	1	ppmv	1	5	0	0	0	NO EDUCATION	MALE	0.62258	TREATMENT	1
145	12	Co-Trimoxazole		ANTIBIOTIC	FEBRILE ILLNESS		1	1	1	ppmv	1	5	0	0	0	NO EDUCATION	MALE	0.62258	TREATMENT	1
145	13	Cough Syrup		EXPECTORANT	FEBRILE ILLNESS		0	2	1	ppmv	1	5	0	0	0	NO EDUCATION	MALE	0.62258	TREATMENT	1
145	13	Paracetamol		ANALGESIC	FEBRILE ILLNESS		1	1	1	ppmv	1	5	0	0	0	NO EDUCATION	MALE	0.62258	TREATMENT	1
145	13	Co-Trimoxazole		ANTIBIOTIC	FEBRILE ILLNESS		1	1	1	ppmv	1	5	0	0	0	NO EDUCATION	MALE	0.62258	TREATMENT	1
145	14	Paracetamol		ANALGESIC	FEBRILE ILLNESS		1	1	1	ppmv	1	5	0	0	0	NO EDUCATION	MALE	0.62258	TREATMENT	1
145	14	Cough Syrup		EXPECTORANT	FEBRILE ILLNESS		0	2	1	ppmv	1	5	0	0	0	NO EDUCATION	MALE	0.62258	TREATMENT	1
145	14	Co-Trimoxazole		ANTIBIOTIC	FEBRILE ILLNESS		1	1	1	ppmv	1	5	0	0	0	NO EDUCATION	MALE	0.62258	TREATMENT	1
146	1	NO MEDICATION IN CABINET							0		4	2	1	1	1	NO EDUCATION	MALE	0.675607	TREATMENT	0
146	2	OTHER SPECIFY	vitamin or mineral	VITAMIN&MINERAL	PAIN		0	2	1	other	4	2	0	1	1	NO EDUCATION	FEMALE	0.675607	TREATMENT	0
147	2	NO MEDICATION IN CABINET							0		1	3	0	0	0	SECONDARY	FEMALE	0.646002	TREATMENT	1
147	4	Buscopan		ANTI-SPASMODIC	PAIN		1	1	1	public	1	3	0	0	0	SECONDARY	FEMALE	0.646002	TREATMENT	1
147	1	Paracetamol		ANALGESIC	PAIN		1	1	1	ppmv	3	3	1	1	1	PRIMARY	FEMALE	0.646002	TREATMENT	1
147	1	Gentamycin		ANTIBIOTIC	OTHER SPECIFY	FOR EYE PROBLEM	1	1	1	ppmv	3	3	1	1	1	PRIMARY	FEMALE	0.646002	TREATMENT	1
147	1	Piroxicam		ANALGESIC	PAIN		1	1	1	ppmv	3	3	1	1	1	PRIMARY	FEMALE	0.646002	TREATMENT	1
147	1	Iron fessolate		HAEMATINIC	OTHER SPECIFY	FOR BLOOD	1	1	1	ppmv	3	3	1	1	1	PRIMARY	FEMALE	0.646002	TREATMENT	1
147	1	OTHER SPECIFY	vitamin or mineral	VITAMIN&MINERAL	PAIN		0	2	1	other	3	3	1	1	1	PRIMARY	FEMALE	0.646002	TREATMENT	1
147	1	Chloramphenicol		ANTIBIOTIC	OTHER SPECIFY	FOR EYE PROBLEM	1	1	1	ppmv	3	3	1	1	1	PRIMARY	FEMALE	0.646002	TREATMENT	1
147	3	Paracetamol		ANALGESIC	PAIN		1	1	1	public	3	3	1	0	1	PRIMARY	FEMALE	0.646002	TREATMENT	1
147	5	NO MEDICATION IN CABINET							0		1	3	0	0	0	PRIMARY	MALE	0.646002	TREATMENT	1
147	6	Blood tonic		HAEMATINIC	OTHER SPECIFY	FOR BLOOD	1	1	1	ppmv	1	3	1	0	0	NO EDUCATION	FEMALE	0.646002	TREATMENT	1
147	6	Vitamin C		VITAMIN&MINERAL	OTHER SPECIFY	CATARRH	1	1	1	public	1	3	1	0	0	NO EDUCATION	FEMALE	0.646002	TREATMENT	1
147	6	Ampicillin/ ampiclox		ANTIBIOTIC	FEBRILE ILLNESS		1	1	1	public	1	3	1	0	0	NO EDUCATION	FEMALE	0.646002	TREATMENT	1
148	5	OTHER SPECIFY	vitamin or mineral	VITAMIN&MINERAL	DIARRHOEA		0	2	1	ppmv	1	2	0	0	0	NO EDUCATION	MALE	0.718353	TREATMENT	0
148	2	NO MEDICATION IN CABINET							0		2	2	0	0	1	NO EDUCATION	FEMALE	0.718353	TREATMENT	0
148	1	Blood tonic		HAEMATINIC	PAIN		0	2	1	ppmv	3	2	0	0	1	PRIMARY	MALE	0.718353	TREATMENT	0
148	1	Paracetamol		ANALGESIC	PAIN		1	1	1	ppmv	3	2	0	0	1	PRIMARY	MALE	0.718353	TREATMENT	0
148	3	NO MEDICATION IN CABINET							0		1	2	0	0	0	NO EDUCATION	MALE	0.718353	TREATMENT	0
148	4	NO MEDICATION IN CABINET							0		1	2	0	0	0	NO EDUCATION	FEMALE	0.718353	TREATMENT	0
149	1	NO MEDICATION IN CABINET							0		2	2	0	0	1	PRIMARY	FEMALE	0.71441	TREATMENT	0
149	2	NO MEDICATION IN CABINET							0		1	2	0	0	0	PRIMARY	FEMALE	0.71441	TREATMENT	0
149	3	NO MEDICATION IN CABINET							0		1	2	0	0	0	NO EDUCATION	MALE	0.71441	TREATMENT	0
149	4	NO MEDICATION IN CABINET							0		1	2	0	0	0	NO EDUCATION	MALE	0.71441	TREATMENT	0
150	1	OTHER SPECIFY	vitamin or mineral	VITAMIN&MINERAL	ULCER DISEASE		0	2	1	ppmv	4	3	0	1	1		MALE	0.618335	TREATMENT	1
150	1	Herbal (Liquid)		HERBAL	HYPERTENSION			3	1	other	4	3	0	1	1		MALE	0.618335	TREATMENT	1
150	2	Piroxicam		ANALGESIC	PAIN		1	1	1	ppmv	3	3	0	0	1	NO EDUCATION	FEMALE	0.618335	TREATMENT	1
150	3	Paracetamol		ANALGESIC	PAIN		1	1	1	ppmv	1	3	0	0	0		MALE	0.618335	TREATMENT	1
150	4	Herbal (Liquid)		HERBAL	FEBRILE ILLNESS			3	1	other	1	3	0	0	0	NO EDUCATION	MALE	0.618335	TREATMENT	1
150	5	NO MEDICATION IN CABINET							0		1	3	0	0	0	NO EDUCATION	FEMALE	0.618335	TREATMENT	1
150	6	Herbal (Liquid)		HERBAL	FEBRILE ILLNESS			3	1	other	1	3	0	0	0	NO EDUCATION	MALE	0.618335	TREATMENT	1
150	7	Piroxicam		ANALGESIC	PAIN		1	1	1	ppmv	2	3	0	1	1	NO EDUCATION	FEMALE	0.618335	TREATMENT	1
150	7	Paracetamol		ANALGESIC	PAIN		1	1	1	ppmv	2	3	0	1	1	NO EDUCATION	FEMALE	0.618335	TREATMENT	1
150	8	Metronidazole / Flagyl		ANTIBIOTIC	DIARRHOEA		1	1	1	ppmv	1	3	0	0	0	NO EDUCATION	MALE	0.618335	TREATMENT	1
150	8	OTHER SPECIFY	vitamin or mineral	VITAMIN&MINERAL	DIARRHOEA		0	2	1	ppmv	1	3	0	0	0	NO EDUCATION	MALE	0.618335	TREATMENT	1
150	9	OTHER SPECIFY	vitamin or mineral	VITAMIN&MINERAL	FEBRILE ILLNESS			3	1	ppmv	1	3	0	0	0	NO EDUCATION	FEMALE	0.618335	TREATMENT	1
150	9	Paracetamol		ANALGESIC	FEBRILE ILLNESS		1	1	1	ppmv	1	3	0	0	0	NO EDUCATION	FEMALE	0.618335	TREATMENT	1
151	7	Paracetamol		ANALGESIC	FEBRILE ILLNESS		1	1	1	private	1	4	0	0	0	NO EDUCATION	MALE	0.343049	TREATMENT	1
151	7	Vitamin C		VITAMIN&MINERAL	FEBRILE ILLNESS			3	1	private	1	4	0	0	0	NO EDUCATION	MALE	0.343049	TREATMENT	1
151	7	Multi Vitamin		VITAMIN&MINERAL	FEBRILE ILLNESS			3	1	private	1	4	0	0	0	NO EDUCATION	MALE	0.343049	TREATMENT	1
151	7	Vitamin B		VITAMIN&MINERAL	FEBRILE ILLNESS			3	1	private	1	4	0	0	0	NO EDUCATION	MALE	0.343049	TREATMENT	1
151	1	Metronidazole / Flagyl		ANTIBIOTIC	DIARRHOEA		1	1	1	ppmv	3	4	0	0	1	PRIMARY	MALE	0.343049	TREATMENT	1
151	1	OTHER SPECIFY	vitamin or mineral	VITAMIN&MINERAL	DIARRHOEA		0	2	1	ppmv	3	4	0	0	1	PRIMARY	MALE	0.343049	TREATMENT	1
151	2	NO MEDICATION IN CABINET							0		3	4	0	0	1	PRIMARY	FEMALE	0.343049	TREATMENT	1
151	3	NO MEDICATION IN CABINET							0		1	4	0	0	0	PRIMARY	FEMALE	0.343049	TREATMENT	1
151	4	NO MEDICATION IN CABINET							0		1	4	0	0	0	PRIMARY	MALE	0.343049	TREATMENT	1
151	5	NO MEDICATION IN CABINET							0		1	4	0	0	0	PRIMARY	FEMALE	0.343049	TREATMENT	1
151	6	NO MEDICATION IN CABINET							0		1	4	0	0	0	NO EDUCATION	MALE	0.343049	TREATMENT	1
152	6	Blood tonic		HAEMATINIC	MALARIA			3	1	private	1	3	1	0	0	NO EDUCATION	MALE	0.337834	TREATMENT	1
152	6	Herbal (Liquid)		HERBAL	MALARIA			3	1	other	1	3	1	0	0	NO EDUCATION	MALE	0.337834	TREATMENT	1
152	6	Vitamin C		VITAMIN&MINERAL	MALARIA			3	1	private	1	3	1	0	0	NO EDUCATION	MALE	0.337834	TREATMENT	1
152	6	Paracetamol		ANALGESIC	MALARIA		1	1	1	private	1	3	1	0	0	NO EDUCATION	MALE	0.337834	TREATMENT	1
152	1	Multi Vitamin		VITAMIN&MINERAL	PAIN		0	2	1	ppmv	4	3	1	1	1	NO EDUCATION	MALE	0.337834	TREATMENT	1
152	1	Piroxicam		ANALGESIC	PAIN		1	1	1	ppmv	4	3	1	1	1	NO EDUCATION	MALE	0.337834	TREATMENT	1
152	1	Herbal (Liquid)		HERBAL	PAIN			3	1	other	4	3	1	1	1	NO EDUCATION	MALE	0.337834	TREATMENT	1
152	1	Tramadol		ANALGESIC	PAIN		1	1	1	ppmv	4	3	1	1	1	NO EDUCATION	MALE	0.337834	TREATMENT	1
152	2	Paracetamol		ANALGESIC	PAIN		1	1	1	ppmv	3	3	1	0	1	NO EDUCATION	FEMALE	0.337834	TREATMENT	1
152	2	Herbal (Liquid)		HERBAL	MALARIA			3	1	other	3	3	1	0	1	NO EDUCATION	FEMALE	0.337834	TREATMENT	1
152	3	Paracetamol		ANALGESIC	PAIN		1	1	1	ppmv	1	3	1	0	0	SECONDARY	MALE	0.337834	TREATMENT	1
152	3	Herbal (Liquid)		HERBAL	MALARIA			3	1	other	1	3	1	0	0	SECONDARY	MALE	0.337834	TREATMENT	1
152	4	Herbal (Liquid)		HERBAL	MALARIA			3	1	other	1	3	1	0	0	PRIMARY	FEMALE	0.337834	TREATMENT	1
152	4	Paracetamol		ANALGESIC	PAIN		1	1	1	ppmv	1	3	1	0	0	PRIMARY	FEMALE	0.337834	TREATMENT	1
152	5	Paracetamol		ANALGESIC	MALARIA		1	1	1	private	1	3	1	0	0	PRIMARY	FEMALE	0.337834	TREATMENT	1
152	5	Vitamin C		VITAMIN&MINERAL	MALARIA			3	1	private	1	3	1	0	0	PRIMARY	FEMALE	0.337834	TREATMENT	1
152	5	Multi Vitamin		VITAMIN&MINERAL	MALARIA			3	1	private	1	3	1	0	0	PRIMARY	FEMALE	0.337834	TREATMENT	1
152	5	Herbal (Liquid)		HERBAL	MALARIA			3	1	other	1	3	1	0	0	PRIMARY	FEMALE	0.337834	TREATMENT	1
153	1	Herbal (Liquid)		HERBAL	MALARIA			3	1	other	4	4	0	1	1	NO EDUCATION	MALE	0.404574	TREATMENT	1
153	2	NO MEDICATION IN CABINET							0		4	4	0		1	NO EDUCATION	FEMALE	0.404574	TREATMENT	1
153	3	Herbal (Liquid)		HERBAL	MALARIA			3	1	other	2	4	0	0	0	SECONDARY	MALE	0.404574	TREATMENT	1
153	4	Paracetamol		ANALGESIC	PAIN		1	1	1	ppmv	3	4	0	0	1	NO EDUCATION	FEMALE	0.404574	TREATMENT	1
153	4	OTHER SPECIFY	vitamin or mineral	VITAMIN&MINERAL	PAIN		0	2	1	ppmv	3	4	0	0	1	NO EDUCATION	FEMALE	0.404574	TREATMENT	1
153	4	Piroxicam		ANALGESIC	PAIN		1	1	1	ppmv	3	4	0	0	1	NO EDUCATION	FEMALE	0.404574	TREATMENT	1
153	4	Multi Vitamin		VITAMIN&MINERAL	PAIN		0	2	1	ppmv	3	4	0	0	1	NO EDUCATION	FEMALE	0.404574	TREATMENT	1
153	4	Ibuprofen		ANALGESIC	PAIN		1	1	1	ppmv	3	4	0	0	1	NO EDUCATION	FEMALE	0.404574	TREATMENT	1
153	4	Calcium gluconate		VITAMIN&MINERAL	PAIN			3	1	ppmv	3	4	0	0	1	NO EDUCATION	FEMALE	0.404574	TREATMENT	1
153	4	Herbal (Liquid)		HERBAL	MALARIA			3	1	other	3	4	0	0	1	NO EDUCATION	FEMALE	0.404574	TREATMENT	1
153	5	Paracetamol		ANALGESIC	MALARIA		1	1	1	ppmv	2	4	0	0	0	SECONDARY	MALE	0.404574	TREATMENT	1
153	5	Herbal (Liquid)		HERBAL	MALARIA			3	1	other	2	4	0	0	0	SECONDARY	MALE	0.404574	TREATMENT	1
153	7	Herbal (Liquid)		HERBAL	MALARIA			3	1	other	1	4	0	0		PRIMARY	MALE	0.404574	TREATMENT	1
153	7	Blood tonic		HAEMATINIC	FEBRILE ILLNESS			3	1	ppmv	1	4	0	0		PRIMARY	MALE	0.404574	TREATMENT	1
153	7	Paracetamol		ANALGESIC	FEBRILE ILLNESS		1	1	1	ppmv	1	4	0	0		PRIMARY	MALE	0.404574	TREATMENT	1
153	6	Herbal (Liquid)		HERBAL	MALARIA			3	1	other	1	4	0	0	0	PRIMARY	MALE	0.404574	TREATMENT	1
153	8	Herbal (Liquid)		HERBAL	MALARIA			3	1	other	1	4	0	0	0	PRIMARY	FEMALE	0.404574	TREATMENT	1
153	9	Paracetamol		ANALGESIC	FEBRILE ILLNESS		1	1	1	ppmv	1	4	0	0	0	NO EDUCATION	FEMALE	0.404574	TREATMENT	1
153	9	Herbal (Liquid)		HERBAL	FEBRILE ILLNESS			3	1	other	1	4	0	0	0	NO EDUCATION	FEMALE	0.404574	TREATMENT	1
153	9	Blood tonic		HAEMATINIC	FEBRILE ILLNESS			3	1	ppmv	1	4	0	0	0	NO EDUCATION	FEMALE	0.404574	TREATMENT	1
154	1	NO MEDICATION IN CABINET							0		3	2	1	0	1	NO EDUCATION	MALE	0.0612285	TREATMENT	0
154	2	Chlorphenyramine		ANTI-HISTAMINE	FEBRILE ILLNESS		0	2	1	ppmv	3	2	0	0	1	SECONDARY	FEMALE	0.0612285	TREATMENT	0
154	2	OTHER SPECIFY	vitamin or mineral	VITAMIN&MINERAL	PAIN		0	2	1	ppmv	3	2	0	0	1	SECONDARY	FEMALE	0.0612285	TREATMENT	0
154	3	NO MEDICATION IN CABINET							0		1	2	0	0	0	PRIMARY	FEMALE	0.0612285	TREATMENT	0
154	4	NO MEDICATION IN CABINET							0		1	2	1	0	0	NO EDUCATION	MALE	0.0612285	TREATMENT	0
155	1	Herbal (Liquid)		HERBAL	DIARRHOEA			3	1	other	4	5	0	0	1	PRIMARY	MALE	0.397073	TREATMENT	1
155	1	Ibuprofen		ANALGESIC	PAIN		1	1	1	ppmv	4	5	0	0	1	PRIMARY	MALE	0.397073	TREATMENT	1
155	1	Paracetamol		ANALGESIC	PAIN		1	1	1	ppmv	4	5	0	0	1	PRIMARY	MALE	0.397073	TREATMENT	1
155	1	Piroxicam		ANALGESIC	PAIN		1	1	1	ppmv	4	5	0	0	1	PRIMARY	MALE	0.397073	TREATMENT	1
155	1	Blood tonic		HAEMATINIC	OTHER SPECIFY	FOR BLOOD	1	1	1	ppmv	4	5	0	0	1	PRIMARY	MALE	0.397073	TREATMENT	1
155	2	NO MEDICATION IN CABINET							0		1	5	0	0	0	SECONDARY	MALE	0.397073	TREATMENT	1
155	3	Multi Vitamin		VITAMIN&MINERAL	OTHER SPECIFY	FOR BLOOD	1	1	1	ppmv	1	5	0	0	0	SECONDARY	MALE	0.397073	TREATMENT	1
155	3	Co-Trimoxazole		ANTIBIOTIC	DON'T KNOW			3	1	ppmv	1	5	0	0	0	SECONDARY	MALE	0.397073	TREATMENT	1
155	3	Paracetamol		ANALGESIC	PAIN		1	1	1	ppmv	1	5	0	0	0	SECONDARY	MALE	0.397073	TREATMENT	1
155	5	NO MEDICATION IN CABINET							0		1	5	1	0	0	PRIMARY	FEMALE	0.397073	TREATMENT	1
155	6	Blood tonic		HAEMATINIC	OTHER SPECIFY	FOR BLOOD	1	1	1	ppmv	1	5	1	0	0	NO EDUCATION	FEMALE	0.397073	TREATMENT	1
155	4	NO MEDICATION IN CABINET							0		2	5	1	0	1	NO EDUCATION	FEMALE	0.397073	TREATMENT	1
155	7	Blood tonic		HAEMATINIC	OTHER SPECIFY	FOR BLOOD	1	1	1	ppmv	1	5	1	0	0	NO EDUCATION	MALE	0.397073	TREATMENT	1
156	1	NO MEDICATION IN CABINET							0		4	5	1	0	0	NO EDUCATION	MALE	0.360544	TREATMENT	0
156	2	NO MEDICATION IN CABINET							0		1	5	0	0	0	SECONDARY	FEMALE	0.360544	TREATMENT	0
156	3	NO MEDICATION IN CABINET							0		1	5	0	0	0	PRIMARY	MALE	0.360544	TREATMENT	0
156	4	NO MEDICATION IN CABINET							0		1	5	0	0	0	PRIMARY	MALE	0.360544	TREATMENT	0
157	2	Iron fessolate		HAEMATINIC	FEBRILE ILLNESS			3	1	ppmv	2	4	1	0	1	SECONDARY	FEMALE	0.354451	TREATMENT	0
157	2	Herbal (Leaf)		HERBAL	FEBRILE ILLNESS			3	1	other	2	4	1	0	1	SECONDARY	FEMALE	0.354451	TREATMENT	0
157	2	Paracetamol		ANALGESIC	FEBRILE ILLNESS		1	1	1	ppmv	2	4	1	0	1	SECONDARY	FEMALE	0.354451	TREATMENT	0
157	3	Iron fessolate		HAEMATINIC	FEBRILE ILLNESS			3	1	ppmv	1	4	1	0	0	NO EDUCATION	MALE	0.354451	TREATMENT	0
157	3	Paracetamol		ANALGESIC	FEBRILE ILLNESS		1	1	1	ppmv	1	4	1	0	0	NO EDUCATION	MALE	0.354451	TREATMENT	0
157	3	Herbal (Leaf)		HERBAL	FEBRILE ILLNESS			3	1	other	1	4	1	0	0	NO EDUCATION	MALE	0.354451	TREATMENT	0
157	4	Iron fessolate		HAEMATINIC	FEBRILE ILLNESS			3	1	ppmv	1	4	1	0	0	NO EDUCATION	MALE	0.354451	TREATMENT	0
157	4	Paracetamol		ANALGESIC	FEBRILE ILLNESS		1	1	1	ppmv	1	4	1	0	0	NO EDUCATION	MALE	0.354451	TREATMENT	0
157	4	Herbal (Leaf)		HERBAL	FEBRILE ILLNESS			3	1	other	1	4	1	0	0	NO EDUCATION	MALE	0.354451	TREATMENT	0
157	1	Hydrochloorthiazide / Moduretic / Bonduretic		ANTI-HYPERTENSIVE	HYPERTENSION		1	1	1	private	3	4	1	1	1	SECONDARY	MALE	0.354451	TREATMENT	0
157	1	OTHER SPECIFY	vitamin or mineral	VITAMIN&MINERAL	HYPERTENSION		0	2	1	private	3	4	1	1	1	SECONDARY	MALE	0.354451	TREATMENT	0
157	1	Paracetamol		ANALGESIC	PAIN		1	1	1	ppmv	3	4	1	1	1	SECONDARY	MALE	0.354451	TREATMENT	0
157	1	Aldomet / Methyldopa		ANTI-HYPERTENSIVE	HYPERTENSION		1	1	1	private	3	4	1	1	1	SECONDARY	MALE	0.354451	TREATMENT	0
157	1	Nifedipine / Adalat / Procardia / Nifelat		ANTI-HYPERTENSIVE	HYPERTENSION		1	1	1	private	3	4	1	1	1	SECONDARY	MALE	0.354451	TREATMENT	0
158	1	Paracetamol		ANALGESIC	PAIN		1	1	1	ppmv	3	2	0	0	0	NO EDUCATION	FEMALE	0.302492	TREATMENT	0
158	1	Iron fessolate		HAEMATINIC	PAIN		0	2	1	ppmv	3	2	0	0	0	NO EDUCATION	FEMALE	0.302492	TREATMENT	0
158	1	Diclofenac		ANALGESIC	PAIN		1	1	1	ppmv	3	2	0	0	0	NO EDUCATION	FEMALE	0.302492	TREATMENT	0
158	1	Ibuprofen		ANALGESIC	PAIN		1	1	1	ppmv	3	2	0	0	0	NO EDUCATION	FEMALE	0.302492	TREATMENT	0
158	2	Iron fessolate		HAEMATINIC	FEBRILE ILLNESS			3	1	ppmv	2	2	0	0	0	PRIMARY	MALE	0.302492	TREATMENT	0
158	2	Paracetamol		ANALGESIC	FEBRILE ILLNESS		1	1	1	ppmv	2	2	0	0	0	PRIMARY	MALE	0.302492	TREATMENT	0
158	3	Paracetamol		ANALGESIC	FEBRILE ILLNESS		1	1	1	ppmv	1	2	0	0	0	PRIMARY	MALE	0.302492	TREATMENT	0
158	3	Iron fessolate		HAEMATINIC	FEBRILE ILLNESS			3	1	ppmv	1	2	0	0	0	PRIMARY	MALE	0.302492	TREATMENT	0
158	4	Iron fessolate		HAEMATINIC	FEBRILE ILLNESS			3	1	ppmv	1	2	0	0	0	NO EDUCATION	FEMALE	0.302492	TREATMENT	0
158	4	Paracetamol		ANALGESIC	FEBRILE ILLNESS		1	1	1	ppmv	1	2	0	0	0	NO EDUCATION	FEMALE	0.302492	TREATMENT	0
159	1	Paracetamol		ANALGESIC	PAIN		1	1	1	ppmv	4	5	0	0	1	NO EDUCATION	MALE	0.315739	TREATMENT	0
159	1	Diclofenac		ANALGESIC	PAIN		1	1	1	ppmv	4	5	0	0	1	NO EDUCATION	MALE	0.315739	TREATMENT	0
159	2	Ibuprofen		ANALGESIC	PAIN		1	1	1	ppmv	3	5	0	0	1	PRIMARY	FEMALE	0.315739	TREATMENT	0
159	2	Blood tonic		HAEMATINIC	OTHER SPECIFY	BLOOD BUILDR	1	1	1	ppmv	3	5	0	0	1	PRIMARY	FEMALE	0.315739	TREATMENT	0
159	2	Herbal (Liquid)		HERBAL	PAIN			3	1	other	3	5	0	0	1	PRIMARY	FEMALE	0.315739	TREATMENT	0
159	2	Paracetamol		ANALGESIC	PAIN		1	1	1	ppmv	3	5	0	0	1	PRIMARY	FEMALE	0.315739	TREATMENT	0
159	3	Herbal (Liquid)		HERBAL	FEBRILE ILLNESS			3	1	other	1	5	0	0	0	NO EDUCATION	MALE	0.315739	TREATMENT	0
159	3	Paracetamol		ANALGESIC	PAIN		1	1	1	ppmv	1	5	0	0	0	NO EDUCATION	MALE	0.315739	TREATMENT	0
159	3	Blood tonic		HAEMATINIC	OTHER SPECIFY	BLOOD BUILDER	1	1	1	ppmv	1	5	0	0	0	NO EDUCATION	MALE	0.315739	TREATMENT	0
160	1	Vitamin B		VITAMIN&MINERAL	PAIN		0	2	1	ppmv	3	3	0	1	1	TERTIARY	FEMALE	0.354451	TREATMENT	0
160	1	OTHER SPECIFY	vitamin or mineral	VITAMIN&MINERAL	PAIN		0	2	1	ppmv	3	3	0	1	1	TERTIARY	FEMALE	0.354451	TREATMENT	0
160	1	Vitamin C		VITAMIN&MINERAL	PAIN		0	2	1	ppmv	3	3	0	1	1	TERTIARY	FEMALE	0.354451	TREATMENT	0
160	2	Vitamin C		VITAMIN&MINERAL	OTHER SPECIFY	CATARRH	1	1	1	ppmv	1	3	0	0	0	SECONDARY	FEMALE	0.354451	TREATMENT	0
160	2	Blood tonic		HAEMATINIC	OTHER SPECIFY	BLOOD BUILDER	1	1	1	ppmv	1	3	0	0	0	SECONDARY	FEMALE	0.354451	TREATMENT	0
160	2	OTHER SPECIFY	vitamin or mineral	VITAMIN&MINERAL	PAIN		0	2	1	ppmv	1	3	0	0	0	SECONDARY	FEMALE	0.354451	TREATMENT	0
161	1	Ibuprofen		ANALGESIC	PAIN		1	1	1	ppmv	3	5	1	0	1	PRIMARY	MALE	0.344358	TREATMENT	0
161	1	Ampicillin/ ampiclox		ANTIBIOTIC	MALARIA		0	2	1	private	3	5	1	0	1	PRIMARY	MALE	0.344358	TREATMENT	0
161	1	Blood tonic		HAEMATINIC	OTHER SPECIFY	FOR BLOOD	1	1	1	private	3	5	1	0	1	PRIMARY	MALE	0.344358	TREATMENT	0
161	1	Multi Vitamin		VITAMIN&MINERAL	OTHER SPECIFY	FOR VITAMIN	1	1	1	ppmv	3	5	1	0	1	PRIMARY	MALE	0.344358	TREATMENT	0
161	1	Paracetamol		ANALGESIC	PAIN		1	1	1	private	3	5	1	0	1	PRIMARY	MALE	0.344358	TREATMENT	0
161	1	Herbal (Liquid)		HERBAL	MALARIA			3	1	other	3	5	1	0	1	PRIMARY	MALE	0.344358	TREATMENT	0
161	2	Blood tonic		HAEMATINIC	OTHER SPECIFY	FOR BLOOD	1	1	1	ppmv	3	5	0	0	1	NO EDUCATION	FEMALE	0.344358	TREATMENT	0
161	2	Tramadol		ANALGESIC	PAIN		1	1	1	ppmv	3	5	0	0	1	NO EDUCATION	FEMALE	0.344358	TREATMENT	0
161	2	ACT Artesemin Combinatin Therapy		ANTI-MALARIAL	MALARIA		1	1	1	private	3	5	0	0	1	NO EDUCATION	FEMALE	0.344358	TREATMENT	0
161	2	Amoxicillin		ANTIBIOTIC	MALARIA		0	2	1	private	3	5	0	0	1	NO EDUCATION	FEMALE	0.344358	TREATMENT	0
161	2	Herbal (Liquid)		HERBAL	MALARIA			3	1	other	3	5	0	0	1	NO EDUCATION	FEMALE	0.344358	TREATMENT	0
161	2	Paracetamol		ANALGESIC	PAIN		1	1	1	private	3	5	0	0	1	NO EDUCATION	FEMALE	0.344358	TREATMENT	0
161	3	Herbal (Liquid)		HERBAL	MALARIA			3	1	other	1	5	0	0	0	PRIMARY	FEMALE	0.344358	TREATMENT	0
161	3	ACT Artesemin Combinatin Therapy		ANTI-MALARIAL	MALARIA		1	1	1	private	1	5	0	0	0	PRIMARY	FEMALE	0.344358	TREATMENT	0
161	3	Paracetamol		ANALGESIC	PAIN		1	1	1	private	1	5	0	0	0	PRIMARY	FEMALE	0.344358	TREATMENT	0
161	3	Blood tonic		HAEMATINIC	OTHER SPECIFY	FOR BLOOD	1	1	1	private	1	5	0	0	0	PRIMARY	FEMALE	0.344358	TREATMENT	0
161	4	Chloroquine		ANTI-MALARIAL	FEBRILE ILLNESS		1	1	1	ppmv	1	5	0	0	0	NO EDUCATION	FEMALE	0.344358	TREATMENT	0
161	4	Paracetamol		ANALGESIC	PAIN		1	1	1	private	1	5	0	0	0	NO EDUCATION	FEMALE	0.344358	TREATMENT	0
161	4	Chlorphenyramine		ANTI-HISTAMINE	FEBRILE ILLNESS		0	2	1	ppmv	1	5	0	0	0	NO EDUCATION	FEMALE	0.344358	TREATMENT	0
161	4	Vitamin C		VITAMIN&MINERAL	FEBRILE ILLNESS			3	1	private	1	5	0	0	0	NO EDUCATION	FEMALE	0.344358	TREATMENT	0
161	4	Metronidazole / Flagyl		ANTIBIOTIC	DIARRHOEA		1	1	1	ppmv	1	5	0	0	0	NO EDUCATION	FEMALE	0.344358	TREATMENT	0
161	4	Multi Vitamin		VITAMIN&MINERAL	FEBRILE ILLNESS			3	1	private	1	5	0	0	0	NO EDUCATION	FEMALE	0.344358	TREATMENT	0
162	1	Paracetamol		ANALGESIC	PAIN		1	1	1	ppmv	3	3	1	1	1	TERTIARY	FEMALE	0.0808865	TREATMENT	0
162	1	Chloroquine		ANTI-MALARIAL	FEBRILE ILLNESS		1	1	1	ppmv	3	3	1	1	1	TERTIARY	FEMALE	0.0808865	TREATMENT	0
162	1	Ibuprofen		ANALGESIC	PAIN		1	1	1	ppmv	3	3	1	1	1	TERTIARY	FEMALE	0.0808865	TREATMENT	0
162	2	ACT Artesemin Combinatin Therapy		ANTI-MALARIAL	FEBRILE ILLNESS		1	1	1	ppmv	1	3	0	0	0	SECONDARY	FEMALE	0.0808865	TREATMENT	0
162	2	Herbal (Liquid)		HERBAL	FEBRILE ILLNESS			3	1	other	1	3	0	0	0	SECONDARY	FEMALE	0.0808865	TREATMENT	0
162	2	Paracetamol		ANALGESIC	FEBRILE ILLNESS		1	1	1	ppmv	1	3	0	0	0	SECONDARY	FEMALE	0.0808865	TREATMENT	0
162	3	Paracetamol		ANALGESIC	PAIN		1	1	1	ppmv	1	3	1	0	0	PRIMARY	MALE	0.0808865	TREATMENT	0
162	3	Chloroquine		ANTI-MALARIAL	FEBRILE ILLNESS		1	1	1	ppmv	1	3	1	0	0	PRIMARY	MALE	0.0808865	TREATMENT	0
162	3	Ampicillin/ ampiclox		ANTIBIOTIC	FEBRILE ILLNESS		1	1	1	ppmv	1	3	1	0	0	PRIMARY	MALE	0.0808865	TREATMENT	0
162	3	Herbal (Liquid)		HERBAL	FEBRILE ILLNESS			3	1	other	1	3	1	0	0	PRIMARY	MALE	0.0808865	TREATMENT	0
162	4	Chloroquine		ANTI-MALARIAL	FEBRILE ILLNESS		1	1	1	ppmv	1	3	1	0	0	PRIMARY	FEMALE	0.0808865	TREATMENT	0
162	4	Herbal (Liquid)		HERBAL	FEBRILE ILLNESS			3	1	other	1	3	1	0	0	PRIMARY	FEMALE	0.0808865	TREATMENT	0
162	4	Paracetamol		ANALGESIC	PAIN		1	1	1	ppmv	1	3	1	0	0	PRIMARY	FEMALE	0.0808865	TREATMENT	0
162	5	Chloroquine		ANTI-MALARIAL	FEBRILE ILLNESS		1	1	1	ppmv	1	3	1	0	0	NO EDUCATION	FEMALE	0.0808865	TREATMENT	0
162	5	Ampicillin/ ampiclox		ANTIBIOTIC	FEBRILE ILLNESS		1	1	1	ppmv	1	3	1	0	0	NO EDUCATION	FEMALE	0.0808865	TREATMENT	0
162	5	Herbal (Liquid)		HERBAL	FEBRILE ILLNESS			3	1	other	1	3	1	0	0	NO EDUCATION	FEMALE	0.0808865	TREATMENT	0
162	5	Paracetamol		ANALGESIC	PAIN		1	1	1	ppmv	1	3	1	0	0	NO EDUCATION	FEMALE	0.0808865	TREATMENT	0
163	1	Iron fessolate		HAEMATINIC	FEBRILE ILLNESS			3	1	ppmv	4	1	1	1	1	NO EDUCATION	FEMALE	0.101636	TREATMENT	0
163	1	Herbal (Leaf)		HERBAL	MALARIA			3	1	other	4	1	1	1	1	NO EDUCATION	FEMALE	0.101636	TREATMENT	0
163	1	Herbal (Powder)		HERBAL	HYPERTENSION			3	1	other	4	1	1	1	1	NO EDUCATION	FEMALE	0.101636	TREATMENT	0
163	1	Paracetamol		ANALGESIC	PAIN		1	1	1	ppmv	4	1	1	1	1	NO EDUCATION	FEMALE	0.101636	TREATMENT	0
163	1	ACT Artesemin Combinatin Therapy		ANTI-MALARIAL	FEBRILE ILLNESS		1	1	1	ppmv	4	1	1	1	1	NO EDUCATION	FEMALE	0.101636	TREATMENT	0
163	1	Blood tonic		HAEMATINIC	OTHER SPECIFY	for blood	1	1	1	ppmv	4	1	1	1	1	NO EDUCATION	FEMALE	0.101636	TREATMENT	0
163	1	Herbal (Liquid)		HERBAL	HYPERTENSION			3	1	other	4	1	1	1	1	NO EDUCATION	FEMALE	0.101636	TREATMENT	0
164	1	Diclofenac		ANALGESIC	PAIN		1	1	1	ppmv	3	5	0	0	1	TERTIARY	MALE	0.12477	TREATMENT	1
164	1	Paracetamol		ANALGESIC	PAIN		1	1	1	ppmv	3	5	0	0	1	TERTIARY	MALE	0.12477	TREATMENT	1
164	2	ACT Artesemin Combinatin Therapy		ANTI-MALARIAL	FEBRILE ILLNESS		1	1	1	ppmv	3	5	0	0	1	PRIMARY	FEMALE	0.12477	TREATMENT	1
164	2	Paracetamol		ANALGESIC	FEBRILE ILLNESS		1	1	1	ppmv	3	5	0	0	1	PRIMARY	FEMALE	0.12477	TREATMENT	1
164	2	Herbal (Leaf)		HERBAL	FEBRILE ILLNESS			3	1	other	3	5	0	0	1	PRIMARY	FEMALE	0.12477	TREATMENT	1
164	3	ACT Artesemin Combinatin Therapy		ANTI-MALARIAL	FEBRILE ILLNESS		1	1	1	ppmv	2	5	0	0	0	SECONDARY	MALE	0.12477	TREATMENT	1
164	3	Paracetamol		ANALGESIC	FEBRILE ILLNESS		1	1	1	ppmv	2	5	0	0	0	SECONDARY	MALE	0.12477	TREATMENT	1
164	3	Herbal (Leaf)		HERBAL	FEBRILE ILLNESS			3	1	other	2	5	0	0	0	SECONDARY	MALE	0.12477	TREATMENT	1
164	4	Herbal (Leaf)		HERBAL	FEBRILE ILLNESS			3	1	other	1	5	0	0	0	SECONDARY	MALE	0.12477	TREATMENT	1
164	4	Paracetamol		ANALGESIC	FEBRILE ILLNESS		1	1	1	ppmv	1	5	0	0	0	SECONDARY	MALE	0.12477	TREATMENT	1
164	4	ACT Artesemin Combinatin Therapy		ANTI-MALARIAL	FEBRILE ILLNESS		1	1	1	ppmv	1	5	0	0	0	SECONDARY	MALE	0.12477	TREATMENT	1
164	5	Herbal (Leaf)		HERBAL	FEBRILE ILLNESS			3	1	other	1	5	0	0	0	SECONDARY	MALE	0.12477	TREATMENT	1
164	5	ACT Artesemin Combinatin Therapy		ANTI-MALARIAL	FEBRILE ILLNESS		1	1	1	ppmv	1	5	0	0	0	SECONDARY	MALE	0.12477	TREATMENT	1
164	5	Paracetamol		ANALGESIC	FEBRILE ILLNESS		1	1	1	ppmv	1	5	0	0	0	SECONDARY	MALE	0.12477	TREATMENT	1
164	6	Paracetamol		ANALGESIC	FEBRILE ILLNESS		1	1	1	ppmv	1	5	0	0	0	PRIMARY	FEMALE	0.12477	TREATMENT	1
164	6	Herbal (Leaf)		HERBAL	FEBRILE ILLNESS			3	1	other	1	5	0	0	0	PRIMARY	FEMALE	0.12477	TREATMENT	1
164	6	ACT Artesemin Combinatin Therapy		ANTI-MALARIAL	FEBRILE ILLNESS		1	1	1	ppmv	1	5	0	0	0	PRIMARY	FEMALE	0.12477	TREATMENT	1
164	7	Paracetamol		ANALGESIC	FEBRILE ILLNESS		1	1	1	ppmv	1	5	0	0	0	NO EDUCATION	MALE	0.12477	TREATMENT	1
164	7	Herbal (Leaf)		HERBAL	FEBRILE ILLNESS			3	1	other	1	5	0	0	0	NO EDUCATION	MALE	0.12477	TREATMENT	1
164	7	ACT Artesemin Combinatin Therapy		ANTI-MALARIAL	FEBRILE ILLNESS		1	1	1	ppmv	1	5	0	0	0	NO EDUCATION	MALE	0.12477	TREATMENT	1
165	5	Paracetamol		ANALGESIC	PAIN		1	1	1	private	1	4	1	0	0	NO EDUCATION	FEMALE	0.0326048	TREATMENT	0
165	5	Blood tonic		HAEMATINIC	OTHER SPECIFY	for blood	1	1	1	ppmv	1	4	1	0	0	NO EDUCATION	FEMALE	0.0326048	TREATMENT	0
165	5	Multi Vitamin		VITAMIN&MINERAL	OTHER SPECIFY	for vitamim	1	1	1	ppmv	1	4	1	0	0	NO EDUCATION	FEMALE	0.0326048	TREATMENT	0
165	5	Vitamin C		VITAMIN&MINERAL	FEBRILE ILLNESS			3	1	private	1	4	1	0	0	NO EDUCATION	FEMALE	0.0326048	TREATMENT	0
165	5	Ampicillin/ ampiclox		ANTIBIOTIC	FEBRILE ILLNESS		1	1	1	private	1	4	1	0	0	NO EDUCATION	FEMALE	0.0326048	TREATMENT	0
165	5	Amoxicillin		ANTIBIOTIC	FEBRILE ILLNESS		1	1	1	private	1	4	1	0	0	NO EDUCATION	FEMALE	0.0326048	TREATMENT	0
165	5	ACT Artesemin Combinatin Therapy		ANTI-MALARIAL	FEBRILE ILLNESS		1	1	1	ppmv	1	4	1	0	0	NO EDUCATION	FEMALE	0.0326048	TREATMENT	0
165	1	Herbal (Liquid)		HERBAL	FEBRILE ILLNESS			3	1	ppmv	3	4	1	0	1	TERTIARY	MALE	0.0326048	TREATMENT	0
165	1	Ampicillin/ ampiclox		ANTIBIOTIC	INJURY		1	1	1	ppmv	3	4	1	0	1	TERTIARY	MALE	0.0326048	TREATMENT	0
165	1	OTHER SPECIFY	vitamin or mineral	VITAMIN&MINERAL	PAIN		0	2	1	other	3	4	1	0	1	TERTIARY	MALE	0.0326048	TREATMENT	0
165	1	Multi Vitamin		VITAMIN&MINERAL	OTHER SPECIFY	for vitamin	1	1	1	ppmv	3	4	1	0	1	TERTIARY	MALE	0.0326048	TREATMENT	0
165	1	Diclofenac		ANALGESIC	INJURY		1	1	1	ppmv	3	4	1	0	1	TERTIARY	MALE	0.0326048	TREATMENT	0
165	1	Paracetamol		ANALGESIC	PAIN		1	1	1	ppmv	3	4	1	0	1	TERTIARY	MALE	0.0326048	TREATMENT	0
165	2	Herbal (Liquid)		HERBAL	FEBRILE ILLNESS			3	1	other	2	4	1	0	1	PRIMARY	FEMALE	0.0326048	TREATMENT	0
165	2	Paracetamol		ANALGESIC	PAIN		1	1	1	private	2	4	1	0	1	PRIMARY	FEMALE	0.0326048	TREATMENT	0
165	2	Vitamin C		VITAMIN&MINERAL	OTHER SPECIFY	for vitamin	1	1	1	private	2	4	1	0	1	PRIMARY	FEMALE	0.0326048	TREATMENT	0
165	2	Co-Trimoxazole		ANTIBIOTIC	OTHER SPECIFY	cough	1	1	1	ppmv	2	4	1	0	1	PRIMARY	FEMALE	0.0326048	TREATMENT	0
165	2	ACT Artesemin Combinatin Therapy		ANTI-MALARIAL	FEBRILE ILLNESS		1	1	1	private	2	4	1	0	1	PRIMARY	FEMALE	0.0326048	TREATMENT	0
165	2	Ampicillin/ ampiclox		ANTIBIOTIC	FEBRILE ILLNESS		1	1	1	private	2	4	1	0	1	PRIMARY	FEMALE	0.0326048	TREATMENT	0
165	3	Blood tonic		HAEMATINIC	OTHER SPECIFY	for blood	1	1	1	ppmv	1	4	1	0	0	PRIMARY	MALE	0.0326048	TREATMENT	0
165	3	Ampicillin/ ampiclox		ANTIBIOTIC	FEBRILE ILLNESS		1	1	1	ppmv	1	4	1	0	0	PRIMARY	MALE	0.0326048	TREATMENT	0
165	3	Vitamin C		VITAMIN&MINERAL	FEBRILE ILLNESS			3	1	ppmv	1	4	1	0	0	PRIMARY	MALE	0.0326048	TREATMENT	0
165	3	ACT Artesemin Combinatin Therapy		ANTI-MALARIAL	FEBRILE ILLNESS		1	1	1	private	1	4	1	0	0	PRIMARY	MALE	0.0326048	TREATMENT	0
165	3	Paracetamol		ANALGESIC	PAIN		1	1	1	ppmv	1	4	1	0	0	PRIMARY	MALE	0.0326048	TREATMENT	0
165	4	Blood tonic		HAEMATINIC	OTHER SPECIFY	for blood	1	1	1	ppmv	1	4	1	0	0	NO EDUCATION	FEMALE	0.0326048	TREATMENT	0
165	4	Multi Vitamin		VITAMIN&MINERAL	OTHER SPECIFY	for vitamin	1	1	1	ppmv	1	4	1	0	0	NO EDUCATION	FEMALE	0.0326048	TREATMENT	0
165	4	Paracetamol		ANALGESIC	PAIN		1	1	1	private	1	4	1	0	0	NO EDUCATION	FEMALE	0.0326048	TREATMENT	0
165	4	Amoxicillin		ANTIBIOTIC	FEBRILE ILLNESS		1	1	1	private	1	4	1	0	0	NO EDUCATION	FEMALE	0.0326048	TREATMENT	0
165	4	ACT Artesemin Combinatin Therapy		ANTI-MALARIAL	FEBRILE ILLNESS		1	1	1	ppmv	1	4	1	0	0	NO EDUCATION	FEMALE	0.0326048	TREATMENT	0
165	4	Ampicillin/ ampiclox		ANTIBIOTIC	FEBRILE ILLNESS		1	1	1	private	1	4	1	0	0	NO EDUCATION	FEMALE	0.0326048	TREATMENT	0
165	4	Vitamin C		VITAMIN&MINERAL	FEBRILE ILLNESS			3	1	private	1	4	1	0	0	NO EDUCATION	FEMALE	0.0326048	TREATMENT	0
166	4	Cough Syrup		EXPECTORANT	OTHER SPECIFY	FOR COUGH	1	1	1	ppmv	1	3	1	0	0	NO EDUCATION	MALE	0.639265	TREATMENT	0
166	4	Paracetamol		ANALGESIC	PAIN		1	1	1	ppmv	1	3	1	0	0	NO EDUCATION	MALE	0.639265	TREATMENT	0
166	1	OTHER SPECIFY	vitamin or mineral	VITAMIN&MINERAL	OTHER SPECIFY	TO FRESHEN THE BODY	1	1	1	ppmv	2	3	0	0	1	SECONDARY	MALE	0.639265	TREATMENT	0
166	1	Blood tonic		HAEMATINIC	OTHER SPECIFY	FOR BLOOD	1	1	1	ppmv	2	3	0	0	1	SECONDARY	MALE	0.639265	TREATMENT	0
166	1	Paracetamol		ANALGESIC	PAIN		1	1	1	private	2	3	0	0	1	SECONDARY	MALE	0.639265	TREATMENT	0
166	1	Metronidazole / Flagyl		ANTIBIOTIC	FEBRILE ILLNESS		1	1	1	private	2	3	0	0	1	SECONDARY	MALE	0.639265	TREATMENT	0
166	1	Amoxicillin		ANTIBIOTIC	FEBRILE ILLNESS		1	1	1	private	2	3	0	0	1	SECONDARY	MALE	0.639265	TREATMENT	0
166	2	Paracetamol		ANALGESIC	PAIN		1	1	1	ppmv	2	3	1	0	1	SECONDARY	FEMALE	0.639265	TREATMENT	0
166	2	Metronidazole / Flagyl		ANTIBIOTIC	DIARRHOEA		1	1	1	ppmv	2	3	1	0	1	SECONDARY	FEMALE	0.639265	TREATMENT	0
166	3	Blood tonic		HAEMATINIC	OTHER SPECIFY	FOR BODY	0	2	1	ppmv	1	3	1	0	0	NO EDUCATION	FEMALE	0.639265	TREATMENT	0
166	3	Paracetamol		ANALGESIC	PAIN		1	1	1	ppmv	1	3	1	0	0	NO EDUCATION	FEMALE	0.639265	TREATMENT	0
167	1	Multi Vitamin		VITAMIN&MINERAL	OTHER SPECIFY	FOR BLOOD	1	1	1	ppmv	3	3	0	0	0	NO EDUCATION	FEMALE	0.639265	TREATMENT	0
167	1	Blood tonic		HAEMATINIC	OTHER SPECIFY	FOR BLOOD	1	1	1	ppmv	3	3	0	0	0	NO EDUCATION	FEMALE	0.639265	TREATMENT	0
167	1	Paracetamol		ANALGESIC	PAIN		1	1	1	ppmv	3	3	0	0	0	NO EDUCATION	FEMALE	0.639265	TREATMENT	0
167	2	Paracetamol		ANALGESIC	PAIN		1	1	1	ppmv	3	3	0	0	1	NO EDUCATION	FEMALE	0.639265	TREATMENT	0
167	2	Multi Vitamin		VITAMIN&MINERAL	OTHER SPECIFY	FOR BLOOD	1	1	1	ppmv	3	3	0	0	1	NO EDUCATION	FEMALE	0.639265	TREATMENT	0
167	2	Ibuprofen		ANALGESIC	FEBRILE ILLNESS			3	1	ppmv	3	3	0	0	1	NO EDUCATION	FEMALE	0.639265	TREATMENT	0
167	3	OTHER SPECIFY	vitamin or mineral	VITAMIN&MINERAL	OTHER SPECIFY	FOR HEALTHY LIVING	1	1	1	ppmv	2	3	0	0	0	SECONDARY	FEMALE	0.639265	TREATMENT	0
167	3	Multi Vitamin		VITAMIN&MINERAL	OTHER SPECIFY	FOR BLOOD	1	1	1	ppmv	2	3	0	0	0	SECONDARY	FEMALE	0.639265	TREATMENT	0
167	3	Paracetamol		ANALGESIC	PAIN		1	1	1	private	2	3	0	0	0	SECONDARY	FEMALE	0.639265	TREATMENT	0
167	3	Vitamin B		VITAMIN&MINERAL	FEBRILE ILLNESS			3	1	private	2	3	0	0	0	SECONDARY	FEMALE	0.639265	TREATMENT	0
167	3	Iron fessolate		HAEMATINIC	OTHER SPECIFY	FOR BLOOD	1	1	1	private	2	3	0	0	0	SECONDARY	FEMALE	0.639265	TREATMENT	0
167	4	NO MEDICATION IN CABINET							0		2	3	0	0	0	SECONDARY	MALE	0.639265	TREATMENT	0
167	5	NO MEDICATION IN CABINET							0		2	3	0	0	0	SECONDARY	MALE	0.639265	TREATMENT	0
168	4	NO MEDICATION IN CABINET							0		1	4	1	0	0	NO EDUCATION	FEMALE	0.639265	TREATMENT	0
168	1	NO MEDICATION IN CABINET							0		3	4	0	0	1	SECONDARY	MALE	0.639265	TREATMENT	0
168	2	NO MEDICATION IN CABINET							0		2	4	0	0	1	SECONDARY	FEMALE	0.639265	TREATMENT	0
168	3	NO MEDICATION IN CABINET							0		1	4	1	0	0	PRIMARY	MALE	0.639265	TREATMENT	0
168	5	NO MEDICATION IN CABINET							0		1	4	1	0	0	NO EDUCATION	MALE	0.639265	TREATMENT	0
169	10	NO MEDICATION IN CABINET							0		1	5	1	0	0	NO EDUCATION	MALE	0.608256	TREATMENT	1
169	1	Multi Vitamin		VITAMIN&MINERAL	OTHER SPECIFY	FOR BLOOD	1	1	1	ppmv	3	5	0	0	1	PRIMARY	MALE	0.608256	TREATMENT	1
169	1	Magnesium trisilicate		ANTACID	ULCER DISEASE		1	1	1	ppmv	3	5	0	0	1	PRIMARY	MALE	0.608256	TREATMENT	1
169	1	OTHER SPECIFY	vitamin or mineral	VITAMIN&MINERAL	DIARRHOEA		0	2	1	ppmv	3	5	0	0	1	PRIMARY	MALE	0.608256	TREATMENT	1
169	1	Metronidazole / Flagyl		ANTIBIOTIC	ULCER DISEASE		1	1	1	ppmv	3	5	0	0	1	PRIMARY	MALE	0.608256	TREATMENT	1
169	2	NO MEDICATION IN CABINET							0		3	5	0	1	1	NO EDUCATION	FEMALE	0.608256	TREATMENT	1
169	3	NO MEDICATION IN CABINET							0		1	5	0	1	0	PRIMARY	FEMALE	0.608256	TREATMENT	1
169	4	NO MEDICATION IN CABINET							0		1	5	0	0	0	PRIMARY	FEMALE	0.608256	TREATMENT	1
169	5	NO MEDICATION IN CABINET							0		2	5	0	0	1	SECONDARY	FEMALE	0.608256	TREATMENT	1
169	6	Paracetamol		ANALGESIC	PAIN		1	1	1	ppmv	2	5	0	0	0	SECONDARY	MALE	0.608256	TREATMENT	1
169	6	Multi Vitamin		VITAMIN&MINERAL	OTHER SPECIFY	FOR BLOOD	1	1	1	ppmv	2	5	0	0	0	SECONDARY	MALE	0.608256	TREATMENT	1
169	6	Ampicillin/ ampiclox		ANTIBIOTIC	INJURY		1	1	1	ppmv	2	5	0	0	0	SECONDARY	MALE	0.608256	TREATMENT	1
169	6	Vitamin B		VITAMIN&MINERAL	INJURY		1	1	1	ppmv	2	5	0	0	0	SECONDARY	MALE	0.608256	TREATMENT	1
169	7	Paracetamol		ANALGESIC	PAIN		1	1	1	ppmv	1	5	0	0	0	SECONDARY	FEMALE	0.608256	TREATMENT	1
169	7	Ibuprofen		ANALGESIC	FEBRILE ILLNESS			3	1	ppmv	1	5	0	0	0	SECONDARY	FEMALE	0.608256	TREATMENT	1
169	7	Vitamin B		VITAMIN&MINERAL	FEBRILE ILLNESS			3	1	ppmv	1	5	0	0	0	SECONDARY	FEMALE	0.608256	TREATMENT	1
169	8	NO MEDICATION IN CABINET							0		1	5	0	0	0	PRIMARY	MALE	0.608256	TREATMENT	1
169	9	NO MEDICATION IN CABINET							0		1	5	0	0	0	NO EDUCATION	FEMALE	0.608256	TREATMENT	1
170	6	NO MEDICATION IN CABINET							0		1	5	1	0	0	NO EDUCATION	FEMALE	0.639603	TREATMENT	1
170	1	NO MEDICATION IN CABINET							0		4	5	0	0	1	NO EDUCATION	MALE	0.639603	TREATMENT	1
170	2	Herbal (Liquid)		HERBAL	HYPERTENSION			3	1	other	3	5	0	1	1	NO EDUCATION	FEMALE	0.639603	TREATMENT	1
170	3	NO MEDICATION IN CABINET							0		2	5	0	0	1	NO EDUCATION	MALE	0.639603	TREATMENT	1
170	4	OTHER SPECIFY	vitamin or mineral	VITAMIN&MINERAL	OTHER SPECIFY	FOR BLOOD BUILDING	1	1	1	ppmv	2	5	0	0	1	NO EDUCATION	FEMALE	0.639603	TREATMENT	1
170	4	Piroxicam		ANALGESIC	PAIN		1	1	1	ppmv	2	5	0	0	1	NO EDUCATION	FEMALE	0.639603	TREATMENT	1
170	4	Paracetamol		ANALGESIC	PAIN		1	1	1	ppmv	2	5	0	0	1	NO EDUCATION	FEMALE	0.639603	TREATMENT	1
170	4	Multi Vitamin		VITAMIN&MINERAL	OTHER SPECIFY	FOR BLOOD BUILDING	1	1	1	ppmv	2	5	0	0	1	NO EDUCATION	FEMALE	0.639603	TREATMENT	1
170	4	Calcium gluconate		VITAMIN&MINERAL	PAIN			3	1	ppmv	2	5	0	0	1	NO EDUCATION	FEMALE	0.639603	TREATMENT	1
170	5	NO MEDICATION IN CABINET							0		1	5	0	0	0	SECONDARY	FEMALE	0.639603	TREATMENT	1
171	1	Multi Vitamin		VITAMIN&MINERAL	PAIN		0	2	1	ppmv	3	1	0	1	0	NO EDUCATION	FEMALE	0.639603	TREATMENT	0
171	1	Paracetamol		ANALGESIC	PAIN		1	1	1	ppmv	3	1	0	1	0	NO EDUCATION	FEMALE	0.639603	TREATMENT	0
172	1	Paracetamol		ANALGESIC	PAIN		1	1	1	ppmv	4	2	0	0	1	NO EDUCATION	MALE	0.644506	TREATMENT	0
172	1	Iron fessolate		HAEMATINIC	OTHER SPECIFY	FOR BLOOD	1	1	1	ppmv	4	2	0	0	1	NO EDUCATION	MALE	0.644506	TREATMENT	0
172	2	Ibuprofen		ANALGESIC	PAIN		1	1	1	ppmv	3	2	0	0	1	NO EDUCATION	FEMALE	0.644506	TREATMENT	0
172	2	Piroxicam		ANALGESIC	PAIN		1	1	1	ppmv	3	2	0	0	1	NO EDUCATION	FEMALE	0.644506	TREATMENT	0
172	2	Multi Vitamin		VITAMIN&MINERAL	OTHER SPECIFY	FOOD SUPPLEMENT	1	1	1	ppmv	3	2	0	0	1	NO EDUCATION	FEMALE	0.644506	TREATMENT	0
172	2	Diclofenac		ANALGESIC	PAIN		1	1	1	ppmv	3	2	0	0	1	NO EDUCATION	FEMALE	0.644506	TREATMENT	0
172	3	Herbal (Liquid)		HERBAL	MALARIA			3	1	other	2	2	0	0	0		MALE	0.644506	TREATMENT	0
173	1	NO MEDICATION IN CABINET							0		4	3	1	0	0	NO EDUCATION	FEMALE	0.639603	TREATMENT	0
173	2	NO MEDICATION IN CABINET							0		1	3	1	0	0	SECONDARY	FEMALE	0.639603	TREATMENT	0
173	3	Paracetamol		ANALGESIC	PAIN		1	1	1	ppmv	2	3	1	0	0	TERTIARY	MALE	0.639603	TREATMENT	0
173	3	Herbal (Liquid)		HERBAL	FEBRILE ILLNESS			3	1	other	2	3	1	0	0	TERTIARY	MALE	0.639603	TREATMENT	0
174	1	Nifedipine / Adalat / Procardia / Nifelat		ANTI-HYPERTENSIVE	HYPERTENSION		1	1	1	public	4	4	1	1	1	PRIMARY	MALE	0.642926	TREATMENT	0
174	1	Iron fessolate		HAEMATINIC	OTHER SPECIFY	FOR BLOOD	1	1	1	public	4	4	1	1	1	PRIMARY	MALE	0.642926	TREATMENT	0
174	1	Vasoprin		ANTI-HYPERTENSIVE	HYPERTENSION		1	1	1	public	4	4	1	1	1	PRIMARY	MALE	0.642926	TREATMENT	0
174	1	Diclofenac		ANALGESIC	PAIN		1	1	1	ppmv	4	4	1	1	1	PRIMARY	MALE	0.642926	TREATMENT	0
174	1	Paracetamol		ANALGESIC	PAIN		1	1	1	public	4	4	1	1	1	PRIMARY	MALE	0.642926	TREATMENT	0
174	2	Vasoprin		ANTI-HYPERTENSIVE	HYPERTENSION		1	1	1	public	4	4	1	1	1	NO EDUCATION	FEMALE	0.642926	TREATMENT	0
174	2	Multi Vitamin		VITAMIN&MINERAL	OTHER SPECIFY	FOR BLOOD	1	1	1	public	4	4	1	1	1	NO EDUCATION	FEMALE	0.642926	TREATMENT	0
174	2	Hydrochloorthiazide / Moduretic / Bonduretic		ANTI-HYPERTENSIVE	HYPERTENSION		1	1	1	public	4	4	1	1	1	NO EDUCATION	FEMALE	0.642926	TREATMENT	0
174	2	Nifedipine / Adalat / Procardia / Nifelat		ANTI-HYPERTENSIVE	HYPERTENSION		1	1	1	public	4	4	1	1	1	NO EDUCATION	FEMALE	0.642926	TREATMENT	0
174	3	Ibuprofen		ANALGESIC	PAIN		1	1	1	public	4	4	1	0	1	NO EDUCATION	FEMALE	0.642926	TREATMENT	0
174	3	Diclofenac		ANALGESIC	PAIN		1	1	1	public	4	4	1	0	1	NO EDUCATION	FEMALE	0.642926	TREATMENT	0
174	3	Piroxicam		ANALGESIC	PAIN		1	1	1	public	4	4	1	0	1	NO EDUCATION	FEMALE	0.642926	TREATMENT	0
174	3	Multi Vitamin		VITAMIN&MINERAL	OTHER SPECIFY	FOR BLOOD	1	1	1	public	4	4	1	0	1	NO EDUCATION	FEMALE	0.642926	TREATMENT	0
175	5	NO MEDICATION IN CABINET							0		1	4	0	0	0	NO EDUCATION	MALE	0.298052	TREATMENT	0
175	1	NO MEDICATION IN CABINET							0		3	4	0	0	1	PRIMARY	MALE	0.298052	TREATMENT	0
175	2	NO MEDICATION IN CABINET							0		2	4	0	0	1	PRIMARY	FEMALE	0.298052	TREATMENT	0
175	3	NO MEDICATION IN CABINET							0		1	4	0	0	0	NO EDUCATION	MALE	0.298052	TREATMENT	0
175	4	NO MEDICATION IN CABINET							0		1	4	0	0	0	NO EDUCATION	FEMALE	0.298052	TREATMENT	0
176	7	NO MEDICATION IN CABINET							0		1	4	0	0	0	NO EDUCATION	FEMALE	0.243418	TREATMENT	1
176	1	NO MEDICATION IN CABINET							0		3	4	1	0	1	NO EDUCATION	MALE	0.243418	TREATMENT	1
176	2	NO MEDICATION IN CABINET							0		3	4	0	1	1	SECONDARY	FEMALE	0.243418	TREATMENT	1
176	3	NO MEDICATION IN CABINET							0		1	4	0	0	0	PRIMARY	MALE	0.243418	TREATMENT	1
176	4	NO MEDICATION IN CABINET							0		1	4	0	0	0	PRIMARY	FEMALE	0.243418	TREATMENT	1
176	5	NO MEDICATION IN CABINET							0		1	4	1	0	0	PRIMARY	FEMALE	0.243418	TREATMENT	1
176	6	NO MEDICATION IN CABINET							0		1	4	1	0	0	NO EDUCATION	MALE	0.243418	TREATMENT	1
177	1	Paracetamol		ANALGESIC	PAIN		1	1	1	private	4	2	1	1	0	NO EDUCATION	FEMALE	0.277903	TREATMENT	0
177	1	Co-Trimoxazole		ANTIBIOTIC	DIARRHOEA		1	1	1	private	4	2	1	1	0	NO EDUCATION	FEMALE	0.277903	TREATMENT	0
177	2	NO MEDICATION IN CABINET							0		1	2	1	0	0	SECONDARY	FEMALE	0.277903	TREATMENT	0
178	6	NO MEDICATION IN CABINET							0		1	4	1	0	0	NO EDUCATION	MALE	0.277903	TREATMENT	1
178	7	Multi Vitamin		VITAMIN&MINERAL	FEBRILE ILLNESS			3	1	private	1	4	1	0	0	NO EDUCATION	MALE	0.277903	TREATMENT	1
178	7	Vitamin B		VITAMIN&MINERAL	FEBRILE ILLNESS			3	1	private	1	4	1	0	0	NO EDUCATION	MALE	0.277903	TREATMENT	1
178	1	NO MEDICATION IN CABINET							0		3	4	0	0	1	PRIMARY	MALE	0.277903	TREATMENT	1
178	2	NO MEDICATION IN CABINET							0		3	4	1	0	1	PRIMARY	FEMALE	0.277903	TREATMENT	1
178	3	NO MEDICATION IN CABINET							0		1	4	1	0		PRIMARY	FEMALE	0.277903	TREATMENT	1
178	4	NO MEDICATION IN CABINET							0		1	4	1	0	0	PRIMARY	MALE	0.277903	TREATMENT	1
178	5	NO MEDICATION IN CABINET							0		1	4	1	0	0	PRIMARY	MALE	0.277903	TREATMENT	1
179	1	NO MEDICATION IN CABINET							0		3	2	0	0	1	NO EDUCATION	MALE	0.327429	TREATMENT	0
180	2	Co-Trimoxazole		ANTIBIOTIC	ASTHMA		0	2	1	ppmv	2	4	1	1	1	PRIMARY	FEMALE	0.262668	TREATMENT	1
180	2	Salbutmamol		ANTI-ASTHMATIC	ASTHMA		1	1	1	ppmv	2	4	1	1	1	PRIMARY	FEMALE	0.262668	TREATMENT	1
180	2	Iron fessolate		HAEMATINIC	ASTHMA		0	2	1	ppmv	2	4	1	1	1	PRIMARY	FEMALE	0.262668	TREATMENT	1
180	3	NO MEDICATION IN CABINET							0		1	4	1	0	0	NO EDUCATION	MALE	0.262668	TREATMENT	1
180	4	NO MEDICATION IN CABINET							0		1	4	0	0	0	NO EDUCATION	FEMALE	0.262668	TREATMENT	1
180	6	NO MEDICATION IN CABINET							0		1	4	0	0	0	PRIMARY	FEMALE	0.262668	TREATMENT	1
180	1	NO MEDICATION IN CABINET							0		3	4	0	0	1	PRIMARY	MALE	0.262668	TREATMENT	1
180	5	NO MEDICATION IN CABINET							0		1	4	0	0	0	PRIMARY	MALE	0.262668	TREATMENT	1
181	1	Diclofenac		ANALGESIC	PAIN		1	1	1	private	4	2	1	1	0	NO EDUCATION	FEMALE	0.277827	TREATMENT	0
181	1	Vitamin B		VITAMIN&MINERAL	DON'T KNOW			3	1	private	4	2	1	1	0	NO EDUCATION	FEMALE	0.277827	TREATMENT	0
181	1	Iron fessolate		HAEMATINIC	DON'T KNOW			3	1	private	4	2	1	1	0	NO EDUCATION	FEMALE	0.277827	TREATMENT	0
181	2	NO MEDICATION IN CABINET							0		1	2	1	0	0	PRIMARY	FEMALE	0.277827	TREATMENT	0
182	1	NO MEDICATION IN CABINET							0		4	1	0	0	0	NO EDUCATION	FEMALE	0.244725	TREATMENT	0
183	1	NO MEDICATION IN CABINET							0		4	4	0	0	1		MALE	0.278103	TREATMENT	0
183	2	Paracetamol		ANALGESIC	PAIN		1	1	1	ppmv	4	4	0	1	1	NO EDUCATION	FEMALE	0.278103	TREATMENT	0
184	1	NO MEDICATION IN CABINET							0		3	5	1	1	1	NO EDUCATION	MALE	0.328625	TREATMENT	0
184	2	NO MEDICATION IN CABINET							0		3	5	1	0	1	PRIMARY	FEMALE	0.328625	TREATMENT	0
184	4	NO MEDICATION IN CABINET							0		1	5	1	0	0	NO EDUCATION	FEMALE	0.328625	TREATMENT	0
184	3	NO MEDICATION IN CABINET							0		1	5	0	0	0	SECONDARY	FEMALE	0.328625	TREATMENT	0
185	1	Paracetamol		ANALGESIC	PAIN		1	1	1	ppmv	3	3	0	0	1	PRIMARY	MALE	0.298052	TREATMENT	0
185	1	Piroxicam		ANALGESIC	PAIN		1	1	1	ppmv	3	3	0	0	1	PRIMARY	MALE	0.298052	TREATMENT	0
185	2	Paracetamol		ANALGESIC	FEBRILE ILLNESS		1	1	1	ppmv	2	3	0	0	1	PRIMARY	FEMALE	0.298052	TREATMENT	0
185	3	Paracetamol		ANALGESIC	FEBRILE ILLNESS		1	1	1	ppmv	1	3	0	0	0	NO EDUCATION	MALE	0.298052	TREATMENT	0
186	1	NO MEDICATION IN CABINET							0		3	4	0		1	SECONDARY	MALE	0.343862	TREATMENT	1
186	2	NO MEDICATION IN CABINET							0		2	4	1	0	1	SECONDARY	FEMALE	0.343862	TREATMENT	1
186	3	NO MEDICATION IN CABINET							0		1	4	1	0	0	PRIMARY	FEMALE	0.343862	TREATMENT	1
186	4	NO MEDICATION IN CABINET							0		1	4	1	0	0	PRIMARY	MALE	0.343862	TREATMENT	1
186	5	NO MEDICATION IN CABINET							0		1	4	1	0	0	PRIMARY	FEMALE	0.343862	TREATMENT	1
186	6	Paracetamol		ANALGESIC	PAIN		1	1	1	ppmv	1	4	1	0	0	NO EDUCATION	FEMALE	0.343862	TREATMENT	1
186	6	Blood tonic		HAEMATINIC	OTHER SPECIFY	TO ENRICH BLOOD	1	1	1	ppmv	1	4	1	0	0	NO EDUCATION	FEMALE	0.343862	TREATMENT	1
186	6	Amoxicillin		ANTIBIOTIC	FEBRILE ILLNESS		1	1	1	ppmv	1	4	1	0	0	NO EDUCATION	FEMALE	0.343862	TREATMENT	1
187	1	NO MEDICATION IN CABINET							0		2	5	0	0	0	SECONDARY	MALE	0.283778	TREATMENT	0
187	2	Folic Acid		HAEMATINIC	PREGNANCY		1	1	1	private	2	5	1	0	1	PRIMARY	FEMALE	0.283778	TREATMENT	0
187	2	Calcium gluconate		VITAMIN&MINERAL	PREGNANCY		1	1	1	private	2	5	1	0	1	PRIMARY	FEMALE	0.283778	TREATMENT	0
187	3	Paracetamol		ANALGESIC	FEBRILE ILLNESS		1	1	1	private	1	5	0	0	0	PRIMARY	MALE	0.283778	TREATMENT	0
187	4	Amoxicillin		ANTIBIOTIC	DIARRHOEA		1	1	1	private	1	5	1	0	0	NO EDUCATION	FEMALE	0.283778	TREATMENT	0
187	5	NO MEDICATION IN CABINET							0		1	5	0	0	0	NO EDUCATION	MALE	0.283778	TREATMENT	0
188	14	NO MEDICATION IN CABINET							0		1	5	0	0	0	PRIMARY	FEMALE	0.251137	TREATMENT	1
188	15	NO MEDICATION IN CABINET							0		1	5	0	0	0	NO EDUCATION	FEMALE	0.251137	TREATMENT	1
188	1	NO MEDICATION IN CABINET							0		3	5	0	0	1	TERTIARY	MALE	0.251137	TREATMENT	1
188	2	Paracetamol		ANALGESIC	PAIN		1	1	1	ppmv	3	5	1	0	1	NO EDUCATION	FEMALE	0.251137	TREATMENT	1
188	3	NO MEDICATION IN CABINET							0		2	5	0	0	0	SECONDARY	FEMALE	0.251137	TREATMENT	1
188	4	NO MEDICATION IN CABINET							0		2	5	0	0	0	SECONDARY	FEMALE	0.251137	TREATMENT	1
188	5	NO MEDICATION IN CABINET							0		1	5	0	0	0	SECONDARY	MALE	0.251137	TREATMENT	1
188	6	NO MEDICATION IN CABINET							0		3	5	1	0	1	PRIMARY	FEMALE	0.251137	TREATMENT	1
188	7	NO MEDICATION IN CABINET							0		3	5	1	0	1	TERTIARY	FEMALE	0.251137	TREATMENT	1
188	8	NO MEDICATION IN CABINET							0		1	5	0	0	0	PRIMARY	FEMALE	0.251137	TREATMENT	1
188	9	NO MEDICATION IN CABINET							0		2	5	1	0	1	SECONDARY	FEMALE	0.251137	TREATMENT	1
188	10	NO MEDICATION IN CABINET							0		1	5	0	0	0	PRIMARY	MALE	0.251137	TREATMENT	1
188	11	NO MEDICATION IN CABINET							0		1	5	0	0	0	NO EDUCATION	MALE	0.251137	TREATMENT	1
188	12	Paracetamol		ANALGESIC	PAIN		1	1	1	ppmv	1	5	0	0	0	NO EDUCATION	FEMALE	0.251137	TREATMENT	1
188	12	Multi Vitamin		VITAMIN&MINERAL	OTHER SPECIFY	TO ENRICH BLOOD	1	1	1	ppmv	1	5	0	0	0	NO EDUCATION	FEMALE	0.251137	TREATMENT	1
188	13	Paracetamol		ANALGESIC	PAIN		1	1	1	ppmv	1	5	0	0	0	NO EDUCATION	MALE	0.251137	TREATMENT	1
188	13	Multi Vitamin		VITAMIN&MINERAL	OTHER SPECIFY	TO ENRICH BLOOD	1	1	1	ppmv	1	5	0	0	0	NO EDUCATION	MALE	0.251137	TREATMENT	1
189	4	Vitamin C		VITAMIN&MINERAL	FEBRILE ILLNESS			3	1	ppmv	1	4	1	0	0	NO EDUCATION	FEMALE	0.304285	TREATMENT	0
189	4	Paracetamol		ANALGESIC	FEBRILE ILLNESS		1	1	1	ppmv	1	4	1	0	0	NO EDUCATION	FEMALE	0.304285	TREATMENT	0
189	1	NO MEDICATION IN CABINET							0		3	4	1	0	1	PRIMARY	MALE	0.304285	TREATMENT	0
189	2	NO MEDICATION IN CABINET							0		2	4	1	0	1	PRIMARY	FEMALE	0.304285	TREATMENT	0
189	3	NO MEDICATION IN CABINET							0		1	4	1	0	0	NO EDUCATION	MALE	0.304285	TREATMENT	0
190	1	Magnesium trisilicate		ANTACID	ULCER DISEASE		1	1	1	ppmv	4	4	0	1	0	NO EDUCATION	FEMALE	0.743851	TREATMENT	0
190	1	Cimetidine		ANTACID	ULCER DISEASE		1	1	1	ppmv	4	4	0	1	0	NO EDUCATION	FEMALE	0.743851	TREATMENT	0
190	2	NO MEDICATION IN CABINET							0		2	4	0	0	0	SECONDARY	MALE	0.743851	TREATMENT	0
190	3	NO MEDICATION IN CABINET							0		1	4	0	0	0	SECONDARY	MALE	0.743851	TREATMENT	0
191	1	Ibuprofen		ANALGESIC	PAIN		1	1	1	ppmv	4	3	0	0	1	PRIMARY	MALE	0.781028	TREATMENT	0
191	1	Diclofenac		ANALGESIC	PAIN		1	1	1	ppmv	4	3	0	0	1	PRIMARY	MALE	0.781028	TREATMENT	0
191	1	Paracetamol		ANALGESIC	PAIN		1	1	1	ppmv	4	3	0	0	1	PRIMARY	MALE	0.781028	TREATMENT	0
191	1	Metronidazole / Flagyl		ANTIBIOTIC	DIARRHOEA		1	1	1	ppmv	4	3	0	0	1	PRIMARY	MALE	0.781028	TREATMENT	0
191	2	Nifedipine / Adalat / Procardia / Nifelat		ANTI-HYPERTENSIVE	HYPERTENSION		1	1	1	private	3	3	0	1	1	NO EDUCATION	FEMALE	0.781028	TREATMENT	0
191	2	Paracetamol		ANALGESIC	PAIN		1	1	1	private	3	3	0	1	1	NO EDUCATION	FEMALE	0.781028	TREATMENT	0
192	5	Paracetamol		ANALGESIC	PAIN		1	1	1	ppmv	4	5	0	1	0	NO EDUCATION	FEMALE	0.741151	TREATMENT	0
192	1	NO MEDICATION IN CABINET							0		2	5	0	0	1	SECONDARY	MALE	0.741151	TREATMENT	0
192	2	ACT Artesemin Combinatin Therapy		ANTI-MALARIAL	PREGNANCY		1	1	1	public	2	5	1	0	1	NO EDUCATION	FEMALE	0.741151	TREATMENT	0
192	2	Iron fessolate		HAEMATINIC	PREGNANCY		1	1	1	public	2	5	1	0	1	NO EDUCATION	FEMALE	0.741151	TREATMENT	0
192	2	Herbal (Leaf)		HERBAL	PREGNANCY			3	1	other	2	5	1	0	1	NO EDUCATION	FEMALE	0.741151	TREATMENT	0
192	2	Paracetamol		ANALGESIC	PREGNANCY		1	1	1	public	2	5	1	0	1	NO EDUCATION	FEMALE	0.741151	TREATMENT	0
192	3	NO MEDICATION IN CABINET							0		1	5	0	0	0	NO EDUCATION	MALE	0.741151	TREATMENT	0
192	4	NO MEDICATION IN CABINET							0		1	5	0	0	0	NO EDUCATION	FEMALE	0.741151	TREATMENT	0
193	1	Glibenclamide		ANTI-DIABETIC	SUGAR DISEASE		1	1	1	public	4	3	1	1	1	PRIMARY	MALE	0.777165	TREATMENT	0
193	1	Vasoprin		ANTI-HYPERTENSIVE	HYPERTENSION		1	1	1	public	4	3	1	1	1	PRIMARY	MALE	0.777165	TREATMENT	0
193	1	Metformin		ANTI-DIABETIC	SUGAR DISEASE		1	1	1	public	4	3	1	1	1	PRIMARY	MALE	0.777165	TREATMENT	0
193	1	Nifedipine / Adalat / Procardia / Nifelat		ANTI-HYPERTENSIVE	HYPERTENSION		1	1	1	public	4	3	1	1	1	PRIMARY	MALE	0.777165	TREATMENT	0
193	1	Lisinopril		ANTI-HYPERTENSIVE	HYPERTENSION		1	1	1	public	4	3	1	1	1	PRIMARY	MALE	0.777165	TREATMENT	0
193	2	NO MEDICATION IN CABINET							0		3	3	0	1	1	NO EDUCATION	FEMALE	0.777165	TREATMENT	0
193	3	NO MEDICATION IN CABINET							0		3	3	1	0	1	NO EDUCATION	FEMALE	0.777165	TREATMENT	0
194	1	Paracetamol		ANALGESIC	PAIN		1	1	1	ppmv	4	2	1	1	1	NO EDUCATION	MALE	0.743851	TREATMENT	0
194	2	Paracetamol		ANALGESIC	PAIN		1	1	1	ppmv	4	2	1	1	1	NO EDUCATION	FEMALE	0.743851	TREATMENT	0
195	1	Ampicillin/ ampiclox		ANTIBIOTIC	INJURY		1	1	1	ppmv	3	3	0	0	1	SECONDARY	FEMALE	0.797237	TREATMENT	0
195	1	Vitamin C		VITAMIN&MINERAL	INJURY		1	1	1	ppmv	3	3	0	0	1	SECONDARY	FEMALE	0.797237	TREATMENT	0
195	2	Vitamin C		VITAMIN&MINERAL	PAIN		0	2	1	ppmv	1	3	0	0	0	SECONDARY	MALE	0.797237	TREATMENT	0
195	2	Paracetamol		ANALGESIC	PAIN		1	1	1	ppmv	1	3	0	0	0	SECONDARY	MALE	0.797237	TREATMENT	0
196	1	Paracetamol		ANALGESIC	PAIN		1	1	1	ppmv	3	4	1	0	1	SECONDARY	MALE	0.700161	TREATMENT	0
197	1	Diclofenac		ANALGESIC	PAIN		1	1	1	ppmv	4	5	1	1	1	PRIMARY	MALE	0.75962	TREATMENT	1
197	2	Vasoprin		ANTI-HYPERTENSIVE	HYPERTENSION		1	1	1	public	4	5	1	1	1	NO EDUCATION	FEMALE	0.75962	TREATMENT	1
197	2	Aldomet / Methyldopa		ANTI-HYPERTENSIVE	HYPERTENSION		1	1	1	public	4	5	1	1	1	NO EDUCATION	FEMALE	0.75962	TREATMENT	1
197	3	Metronidazole / Flagyl		ANTIBIOTIC	DIARRHOEA		1	1	1	ppmv	3	5	1	0	1	PRIMARY	FEMALE	0.75962	TREATMENT	1
197	3	Paracetamol		ANALGESIC	PAIN		1	1	1	public	3	5	1	0	1	PRIMARY	FEMALE	0.75962	TREATMENT	1
197	4	Paracetamol		ANALGESIC	PAIN		1	1	1	ppmv	1	5	0	0	0	SECONDARY	FEMALE	0.75962	TREATMENT	1
197	4	Metronidazole / Flagyl		ANTIBIOTIC	DIARRHOEA		1	1	1	ppmv	1	5	0	0	0	SECONDARY	FEMALE	0.75962	TREATMENT	1
197	5	Hydrochloorthiazide / Moduretic / Bonduretic		ANTI-HYPERTENSIVE	HYPERTENSION		1	1	1	public	3	5	1	1	1		FEMALE	0.75962	TREATMENT	1
197	5	Vasoprin		ANTI-HYPERTENSIVE	HYPERTENSION		1	1	1	public	3	5	1	1	1		FEMALE	0.75962	TREATMENT	1
197	5	Aldomet / Methyldopa		ANTI-HYPERTENSIVE	HYPERTENSION		1	1	1	public	3	5	1	1	1		FEMALE	0.75962	TREATMENT	1
197	5	Amiloride		ANTI-HYPERTENSIVE	HYPERTENSION		1	1	1	public	3	5	1	1	1		FEMALE	0.75962	TREATMENT	1
197	6	Paracetamol		ANALGESIC	PAIN		1	1	1	ppmv	1	5	0	0	0	SECONDARY	MALE	0.75962	TREATMENT	1
197	7	NO MEDICATION IN CABINET							0		1	5	1	0	0	SECONDARY	FEMALE	0.75962	TREATMENT	1
197	8	Paracetamol		ANALGESIC	PAIN		1	1	1	ppmv	3	5	0	0	1	PRIMARY	FEMALE	0.75962	TREATMENT	1
197	9	Paracetamol		ANALGESIC	PAIN		1	1	1	ppmv	1	5	0	0	0	NO EDUCATION	MALE	0.75962	TREATMENT	1
198	1	Iron fessolate		HAEMATINIC	DIARRHOEA		0	2	1	other	3	5	0	0	1	PRIMARY	MALE	0.721808	TREATMENT	0
198	1	Multi Vitamin		VITAMIN&MINERAL	DIARRHOEA		0	2	1	other	3	5	0	0	1	PRIMARY	MALE	0.721808	TREATMENT	0
198	2	Iron fessolate		HAEMATINIC	PREGNANCY		1	1	1	private	2	5	1	0	1	TERTIARY	FEMALE	0.721808	TREATMENT	0
198	3	NO MEDICATION IN CABINET							0		2	5	0	0	0	SECONDARY	MALE	0.721808	TREATMENT	0
[truncated: 8,550 more rows]
